# Supplementary material for: Salicyl­aldehyde–4-(dimethyl­amino)­pyridine (1/1)
Source: Acta Crystallogr Sect E Struct Rep Online. 2010 Aug 28;66(Pt 9):o2423. doi: 10.1107/S1600536810034185 (PMC3008136; doi:10.1107/S1600536810034185)
Supplement: Supplementary file 1 [file e-66-o2423-sup1.cif]

##############################################################################
###                                                                        ###
###        Electronic paper (Acta Crystallographica Section E)             ###
###                                                                        ###
##############################################################################
#                                                                            #
# This CIF contains the data in a paper accepted for publication in Acta     #
# Crystallographica Section E. It conforms to the requirements of Notes      #
# for Authors for Section E, and has been peer reviewed under the auspices   #
# of the IUCr Commission on Journals.                                        #
#                                                                            #
# Full details of the Crystallographic Information File format               #
# are given in the paper "The Crystallographic Information File (CIF):       #
# a New Standard Archive File for Crystallography" by S. R. Hall, F. H.      #
# Allen and I. D. Brown [Acta Cryst. (1991), A47, 655-685].                  #
#                                                                            #
# The current version of the core CIF dictionary is obtainable from          #
# ftp://ftp.iucr.org/pub/cif_core.dic. The current version number is 2.4.    #
#                                                                            #
# Software is freely available for graphical display of the structure(s) in  #
# this CIF.  For information consult the CIF home page http://www.iucr.org/  #
# cif/home.html                                                              #
#                                                                            #
# This file may be used for bona fide research purposes within the           #
# scientific community so long as proper attribution is given to the journal # 
# article from which it was obtained.                                        #
#                                                                            #
##############################################################################
                                             
data_global
_audit_creation_method     'WinGX routine CIF_UPDATE'
_audit_conform_dict_name     cif_core.dic
_audit_conform_dict_version     2.3
_journal_date_recd_electronic     2010-08-21
_journal_date_accepted     2010-08-24
_journal_name_full     'Acta Crystallographica, Section E'
_journal_year     2010
_journal_volume     66
_journal_issue      9
_journal_page_first     o2423
_journal_page_last     o2423
_journal_paper_category     QO
_journal_coeditor_code     CV2756
_publ_contact_author_name     'Nongnuj Muangsin'
_publ_contact_author_address
;
Research Centre of Bioorganic Chemistry, Department of Chemistry, Faculty of
Science, Chulalongkorn University,
Bangkok, 10330,
Thailand
;
_publ_contact_author_email     'nongnuj.j@chula.ac.th'
_publ_contact_author_fax     '66(2)2187596'
_publ_contact_author_phone     '66(2)2187596'
_publ_section_title
;
Salicylaldehyde--4-(dimethylamino)pyridine (1/1)
;
loop_
    _publ_author_name
    _publ_author_footnote
    _publ_author_address
    'Phurat, Chuttree' .
;
Research Centre of Bioorganic Chemistry, Department of Chemistry,
Faculty of Science, Chulalongkorn University,
Bangkok, 10330,
Thailand
;
    'Teerawatananond, Thapong' .
;
Research Centre of Bioorganic Chemistry, Department of Chemistry,
Faculty of Science, Chulalongkorn University,
Bangkok, 10330,
Thailand
;
    'Muangsin, Nongnuj' .
;
Research Centre of Bioorganic Chemistry, Department of Chemistry,
Faculty of Science, Chulalongkorn University,
Bangkok, 10330,
Thailand
;
data_I
_audit_creation_method     'WinGX routine CIF_UPDATE'
_chemical_name_systematic
;
2-Hydroxybenzaldehyde--4-(dimethylamino)pyridine (1/1)
;
_chemical_name_common
;
Salicylaldehyde--4-(dimethylamino)pyridine (1/1)
;
_chemical_formula_moiety     'C7 H10 N2, C7 H6 O2'
_chemical_formula_sum     'C14 H16 N2 O2'
_chemical_formula_iupac     'C7 H10 N2, C7 H6 O2'
_chemical_formula_weight     244.29
_symmetry_cell_setting     triclinic
_symmetry_space_group_name_H-M     'P -1'
_symmetry_space_group_name_Hall     '-P 1'
loop_
    _symmetry_equiv_pos_as_xyz
    'x, y, z'
    '-x, -y, -z'
_cell_length_a     7.540(3)
_cell_length_b     8.473(3)
_cell_length_c     10.413(4)
_cell_angle_alpha     85.370(11)
_cell_angle_beta     77.371(10)
_cell_angle_gamma     87.203(10)
_cell_volume     646.7(4)
_cell_formula_units_Z     2
_cell_measurement_reflns_used     1563
_cell_measurement_theta_min     2.77
_cell_measurement_theta_max     27.79
_cell_measurement_temperature     296(2)
_cell_special_details     ?
_exptl_crystal_description     prism
_exptl_crystal_colour     'yellow'
_exptl_crystal_size_max     0.4
_exptl_crystal_size_mid     0.4
_exptl_crystal_size_min     0.38
_exptl_crystal_density_diffrn     1.255
_exptl_crystal_density_method     'not measured'
_exptl_crystal_F_000     260
_exptl_absorpt_coefficient_mu     0.085
_exptl_absorpt_correction_type     multi-scan
_exptl_absorpt_process_details     '(SADABS; Bruker, 2008)'
_exptl_absorpt_correction_T_min     0.9668
_exptl_absorpt_correction_T_max     0.9684
_diffrn_ambient_temperature     296(2)
_diffrn_radiation_type     MoK\a
_diffrn_radiation_wavelength     0.71073
_diffrn_radiation_source     'Mo K\a'
_diffrn_radiation_monochromator     graphite
_diffrn_measurement_device_type     'Bruker SMART APEXII CCD area-detector'
_diffrn_measurement_method     '\f and \w'
_diffrn_reflns_number     4199
_diffrn_reflns_av_R_equivalents     0.02
_diffrn_reflns_theta_min     2.77
_diffrn_reflns_theta_max     28.32
_diffrn_reflns_theta_full     28.32
_diffrn_measured_fraction_theta_max     0.904
_diffrn_measured_fraction_theta_full     0.904
_diffrn_reflns_limit_h_min     -10
_diffrn_reflns_limit_h_max     9
_diffrn_reflns_limit_k_min     -5
_diffrn_reflns_limit_k_max     11
_diffrn_reflns_limit_l_min     -13
_diffrn_reflns_limit_l_max     13
_reflns_number_total     2913
_reflns_number_gt     1882
_reflns_threshold_expression     I>2sigma(I)
_refine_ls_structure_factor_coef     Fsqd
_refine_ls_matrix_type     full
_refine_ls_R_factor_gt     0.0489
_refine_ls_wR_factor_ref     0.1631
_refine_ls_goodness_of_fit_ref     1.01
_refine_ls_restrained_S_all     1.01
_refine_ls_number_reflns     2913
_refine_ls_number_parameters     166
_refine_ls_number_restraints     0
_refine_ls_hydrogen_treatment     constr
_refine_ls_weighting_scheme     calc
_refine_ls_weighting_details
         'calc w=1/[\s^2^(Fo^2^)+(0.0815P)^2^+0.0644P] where P=(Fo^2^+2Fc^2^)/3'
_refine_ls_shift/su_max     0
_refine_diff_density_max     0.195
_refine_diff_density_min     -0.148
_refine_ls_extinction_method     none
loop_
    _atom_type_symbol
    _atom_type_description
    _atom_type_scat_dispersion_real
    _atom_type_scat_dispersion_imag
    _atom_type_scat_source
    C C 0.0033 0.0016 'International Tables Vol C Tables 4.2.6.8 and 6.1.1.4'
    H H 0 0 'International Tables Vol C Tables 4.2.6.8 and 6.1.1.4'
    N N 0.0061 0.0033 'International Tables Vol C Tables 4.2.6.8 and 6.1.1.4'
    O O 0.0106 0.006 'International Tables Vol C Tables 4.2.6.8 and 6.1.1.4'
_computing_data_collection     'APEX2 (Bruker, 2008)'
_computing_cell_refinement     'SAINT (Bruker, 2008)'
_computing_data_reduction     'SAINT (Bruker, 2008)'
_computing_structure_solution     'SHELXS97 (Sheldrick, 2008)'
_computing_structure_refinement     'SHELXL97 (Sheldrick, 2008)'
_computing_molecular_graphics     'ORTEP-3 (Farrugia, 1997)'
_computing_publication_material     'SHELXS97 (Sheldrick, 2008)'
loop_
    _atom_site_type_symbol
    _atom_site_label
    _atom_site_fract_x
    _atom_site_fract_y
    _atom_site_fract_z
    _atom_site_U_iso_or_equiv
    _atom_site_adp_type
    _atom_site_calc_flag
    _atom_site_refinement_flags
    _atom_site_occupancy
    _atom_site_disorder_assembly
    _atom_site_disorder_group
    C C1 0.8429(3) 0.2372(2) 0.5097(2) 0.0720(5) Uani d . 1 . .
    H H1 0.868 0.1401 0.5513 0.086 Uiso calc R 1 . .
    C C2 0.7810(3) 0.3587(2) 0.58701(17) 0.0638(5) Uani d . 1 . .
    H H2 0.7635 0.3422 0.6782 0.077 Uiso calc R 1 . .
    C C3 0.7433(2) 0.5084(2) 0.52993(15) 0.0521(4) Uani d . 1 . .
    C C4 0.7680(2) 0.5182(2) 0.39168(16) 0.0604(4) Uani d . 1 . .
    H H4 0.7426 0.6132 0.3469 0.072 Uiso calc R 1 . .
    C C5 0.8288(3) 0.3893(3) 0.32350(18) 0.0693(5) Uani d . 1 . .
    H H5 0.8428 0.4003 0.2323 0.083 Uiso calc R 1 . .
    C C6 0.6562(3) 0.6217(3) 0.74452(19) 0.0879(7) Uani d . 1 . .
    H H6A 0.5548 0.5552 0.7795 0.132 Uiso calc R 1 . .
    H H6B 0.6298 0.725 0.777 0.132 Uiso calc R 1 . .
    H H6C 0.7624 0.5762 0.7717 0.132 Uiso calc R 1 . .
    C C7 0.6590(3) 0.7888(3) 0.5390(2) 0.0798(6) Uani d . 1 . .
    H H7A 0.7616 0.8131 0.4686 0.12 Uiso calc R 1 . .
    H H7B 0.6445 0.8672 0.6024 0.12 Uiso calc R 1 . .
    H H7C 0.5513 0.7885 0.5041 0.12 Uiso calc R 1 . .
    C C8 0.9510(2) -0.18638(19) 0.10290(14) 0.0500(4) Uani d . 1 . .
    C C9 0.8248(3) -0.2663(2) 0.05460(16) 0.0603(5) Uani d . 1 . .
    H H9 0.8641 -0.3511 0.0029 0.072 Uiso calc R 1 . .
    C C10 0.6437(3) -0.2223(3) 0.08184(19) 0.0724(5) Uani d . 1 . .
    H H10 0.5604 -0.2764 0.0493 0.087 Uiso calc R 1 . .
    C C11 0.5875(3) -0.0964(3) 0.1584(2) 0.0754(6) Uani d . 1 . .
    H H11 0.4652 -0.065 0.1763 0.09 Uiso calc R 1 . .
    C C12 0.7082(2) -0.0158(2) 0.20895(18) 0.0654(5) Uani d . 1 . .
    H H12 0.6669 0.0687 0.2605 0.078 Uiso calc R 1 . .
    C C13 0.8914(2) -0.06070(19) 0.18288(14) 0.0515(4) Uani d . 1 . .
    C C14 1.1435(3) -0.2309(2) 0.06846(17) 0.0631(5) Uani d . 1 . .
    H H14 1.2235 -0.1669 0.0951 0.076 Uiso calc R 1 . .
    N N1 0.8703(2) 0.2475(2) 0.37777(17) 0.0724(5) Uani d . 1 . .
    N N2 0.6887(2) 0.63491(19) 0.60206(13) 0.0636(4) Uani d . 1 . .
    O O1 1.2084(2) -0.34318(19) 0.00855(16) 0.0891(5) Uani d . 1 . .
    O O2 1.01269(17) 0.01257(16) 0.23295(13) 0.0670(4) Uani d . 1 . .
    H H2A 0.961 0.0844 0.2765 0.101 Uiso calc R 1 . .
loop_
    _atom_site_aniso_label
    _atom_site_aniso_U_11
    _atom_site_aniso_U_22
    _atom_site_aniso_U_33
    _atom_site_aniso_U_12
    _atom_site_aniso_U_13
    _atom_site_aniso_U_23
    C1 0.0818(13) 0.0592(12) 0.0816(13) -0.0101(9) -0.0299(10) -0.0061(9)
    C2 0.0763(12) 0.0654(12) 0.0532(9) -0.0126(9) -0.0203(8) -0.0007(8)
    C3 0.0488(8) 0.0622(11) 0.0477(8) -0.0119(7) -0.0121(7) -0.0073(7)
    C4 0.0678(10) 0.0654(11) 0.0503(9) -0.0068(8) -0.0163(8) -0.0055(8)
    C5 0.0764(12) 0.0813(15) 0.0542(10) -0.0080(10) -0.0162(9) -0.0188(9)
    C6 0.1038(16) 0.1054(19) 0.0546(11) 0.0003(13) -0.0119(10) -0.0232(11)
    C7 0.0877(14) 0.0677(14) 0.0813(13) 0.0053(10) -0.0114(11) -0.0126(10)
    C8 0.0633(10) 0.0484(9) 0.0393(7) -0.0072(7) -0.0137(7) 0.0023(6)
    C9 0.0776(12) 0.0578(11) 0.0483(9) -0.0128(8) -0.0154(8) -0.0085(7)
    C10 0.0688(12) 0.0883(15) 0.0667(11) -0.0241(10) -0.0209(9) -0.0136(10)
    C11 0.0588(11) 0.0952(16) 0.0755(12) -0.0095(10) -0.0163(9) -0.0173(11)
    C12 0.0636(11) 0.0681(12) 0.0668(11) -0.0022(9) -0.0141(8) -0.0187(9)
    C13 0.0615(10) 0.0502(9) 0.0455(8) -0.0089(7) -0.0170(7) -0.0008(7)
    C14 0.0698(11) 0.0637(12) 0.0600(10) -0.0001(9) -0.0218(8) -0.0105(8)
    N1 0.0745(10) 0.0704(12) 0.0794(11) -0.0065(8) -0.0232(8) -0.0264(8)
    N2 0.0734(9) 0.0667(10) 0.0507(8) -0.0049(7) -0.0103(7) -0.0114(7)
    O1 0.0889(10) 0.0822(11) 0.1002(11) 0.0161(8) -0.0239(8) -0.0325(8)
    O2 0.0665(8) 0.0665(9) 0.0756(8) -0.0047(6) -0.0244(6) -0.0235(6)
_geom_special_details
;
All e.s.d.'s (except the e.s.d. in the dihedral angle between two l.s. planes)
are estimated using the full covariance matrix. The cell e.s.d.'s are taken
into account individually in the estimation of e.s.d.'s in distances, angles
and torsion angles; correlations between e.s.d.'s in cell parameters are only
used when they are defined by crystal symmetry. An approximate (isotropic)
treatment of cell e.s.d.'s is used for estimating e.s.d.'s involving l.s.
planes.
;
loop_
    _geom_bond_atom_site_label_1
    _geom_bond_atom_site_label_2
    _geom_bond_site_symmetry_2
    _geom_bond_distance
    _geom_bond_publ_flag
    C1 N1 . 1.340(3) ?
    C1 C2 . 1.359(3) ?
    C1 H1 . 0.93 ?
    C2 C3 . 1.400(3) ?
    C2 H2 . 0.93 ?
    C3 N2 . 1.355(2) ?
    C3 C4 . 1.407(2) ?
    C4 C5 . 1.357(3) ?
    C4 H4 . 0.93 ?
    C5 N1 . 1.339(3) ?
    C5 H5 . 0.93 ?
    C6 N2 . 1.446(2) ?
    C6 H6A . 0.96 ?
    C6 H6B . 0.96 ?
    C6 H6C . 0.96 ?
    C7 N2 . 1.442(3) ?
    C7 H7A . 0.96 ?
    C7 H7B . 0.96 ?
    C7 H7C . 0.96 ?
    C8 C9 . 1.394(2) ?
    C8 C13 . 1.401(2) ?
    C8 C14 . 1.455(3) ?
    C9 C10 . 1.372(3) ?
    C9 H9 . 0.93 ?
    C10 C11 . 1.378(3) ?
    C10 H10 . 0.93 ?
    C11 C12 . 1.378(3) ?
    C11 H11 . 0.93 ?
    C12 C13 . 1.389(3) ?
    C12 H12 . 0.93 ?
    C13 O2 . 1.3452(18) ?
    C14 O1 . 1.205(2) ?
    C14 H14 . 0.93 ?
    O2 H2A . 0.82 ?
loop_
    _geom_angle_atom_site_label_1
    _geom_angle_atom_site_label_2
    _geom_angle_atom_site_label_3
    _geom_angle_site_symmetry_1
    _geom_angle_site_symmetry_3
    _geom_angle
    _geom_angle_publ_flag
    N1 C1 C2 . . 124.69(19) ?
    N1 C1 H1 . . 117.7 ?
    C2 C1 H1 . . 117.7 ?
    C1 C2 C3 . . 120.29(17) ?
    C1 C2 H2 . . 119.9 ?
    C3 C2 H2 . . 119.9 ?
    N2 C3 C2 . . 122.62(15) ?
    N2 C3 C4 . . 122.36(16) ?
    C2 C3 C4 . . 115.02(16) ?
    C5 C4 C3 . . 120.10(18) ?
    C5 C4 H4 . . 120 ?
    C3 C4 H4 . . 120 ?
    N1 C5 C4 . . 124.86(17) ?
    N1 C5 H5 . . 117.6 ?
    C4 C5 H5 . . 117.6 ?
    N2 C6 H6A . . 109.5 ?
    N2 C6 H6B . . 109.5 ?
    H6A C6 H6B . . 109.5 ?
    N2 C6 H6C . . 109.5 ?
    H6A C6 H6C . . 109.5 ?
    H6B C6 H6C . . 109.5 ?
    N2 C7 H7A . . 109.5 ?
    N2 C7 H7B . . 109.5 ?
    H7A C7 H7B . . 109.5 ?
    N2 C7 H7C . . 109.5 ?
    H7A C7 H7C . . 109.5 ?
    H7B C7 H7C . . 109.5 ?
    C9 C8 C13 . . 119.44(16) ?
    C9 C8 C14 . . 120.36(16) ?
    C13 C8 C14 . . 120.19(14) ?
    C10 C9 C8 . . 121.25(17) ?
    C10 C9 H9 . . 119.4 ?
    C8 C9 H9 . . 119.4 ?
    C9 C10 C11 . . 118.68(17) ?
    C9 C10 H10 . . 120.7 ?
    C11 C10 H10 . . 120.7 ?
    C10 C11 C12 . . 121.63(19) ?
    C10 C11 H11 . . 119.2 ?
    C12 C11 H11 . . 119.2 ?
    C11 C12 C13 . . 119.98(18) ?
    C11 C12 H12 . . 120 ?
    C13 C12 H12 . . 120 ?
    O2 C13 C12 . . 121.78(16) ?
    O2 C13 C8 . . 119.24(15) ?
    C12 C13 C8 . . 118.99(15) ?
    O1 C14 C8 . . 125.87(17) ?
    O1 C14 H14 . . 117.1 ?
    C8 C14 H14 . . 117.1 ?
    C5 N1 C1 . . 114.99(16) ?
    C3 N2 C7 . . 120.92(15) ?
    C3 N2 C6 . . 121.81(17) ?
    C7 N2 C6 . . 117.26(16) ?
    C13 O2 H2A . . 109.5 ?
loop_
    _geom_torsion_atom_site_label_1
    _geom_torsion_atom_site_label_2
    _geom_torsion_atom_site_label_3
    _geom_torsion_atom_site_label_4
    _geom_torsion_site_symmetry_1
    _geom_torsion_site_symmetry_2
    _geom_torsion_site_symmetry_3
    _geom_torsion_site_symmetry_4
    _geom_torsion
    _geom_torsion_publ_flag
    N1 C1 C2 C3 . . . . -1.0(3) ?
    C1 C2 C3 N2 . . . . -177.17(16) ?
    C1 C2 C3 C4 . . . . 2.3(2) ?
    N2 C3 C4 C5 . . . . 177.77(16) ?
    C2 C3 C4 C5 . . . . -1.7(2) ?
    C3 C4 C5 N1 . . . . -0.3(3) ?
    C13 C8 C9 C10 . . . . 1.3(2) ?
    C14 C8 C9 C10 . . . . -177.51(16) ?
    C8 C9 C10 C11 . . . . 0.1(3) ?
    C9 C10 C11 C12 . . . . -0.8(3) ?
    C10 C11 C12 C13 . . . . 0.2(3) ?
    C11 C12 C13 O2 . . . . -178.43(16) ?
    C11 C12 C13 C8 . . . . 1.2(3) ?
    C9 C8 C13 O2 . . . . 177.74(14) ?
    C14 C8 C13 O2 . . . . -3.5(2) ?
    C9 C8 C13 C12 . . . . -1.9(2) ?
    C14 C8 C13 C12 . . . . 176.90(16) ?
    C9 C8 C14 O1 . . . . -6.8(3) ?
    C13 C8 C14 O1 . . . . 174.44(18) ?
    C4 C5 N1 C1 . . . . 1.7(3) ?
    C2 C1 N1 C5 . . . . -1.1(3) ?
    C2 C3 N2 C7 . . . . 177.21(17) ?
    C4 C3 N2 C7 . . . . -2.2(3) ?
    C2 C3 N2 C6 . . . . -3.3(3) ?
    C4 C3 N2 C6 . . . . 177.28(17) ?
loop_
    _geom_hbond_atom_site_label_D
    _geom_hbond_atom_site_label_H
    _geom_hbond_atom_site_label_A
    _geom_hbond_site_symmetry_A
    _geom_hbond_distance_DH
    _geom_hbond_distance_HA
    _geom_hbond_distance_DA
    _geom_hbond_angle_DHA
    O2 H2A N1 . 0.82 1.82 2.637(2) 173.6
    C9 H9 O1 2_745 0.93 2.69 3.456(3) 140.1
    C5 H5 O1 2_755 0.93 2.7 3.583(3) 158.1
