# Supplementary material for: Salicyl­aldehyde–4-(dimethyl­amino)­pyridine (1/1)
Source: Acta Crystallogr Sect E Struct Rep Online. 2010 Aug 28;66(Pt 9):o2423. doi: 10.1107/S1600536810034185 (PMC3008136; doi:10.1107/S1600536810034185)
Supplement: Supplementary file 2 [file e-66-o2423-Isup2.hkl]

#
# h,k,l, Fc-squared, Fo-squared, sigma(Fo-squared) and status flag
#
data_I
_shelx_title ' s532503_2_0m in P -1'
_shelx_refln_list_code          4
_shelx_F_calc_maximum      102.81
_exptl_crystal_F_000       260.00
_reflns_d_resolution_high  0.7490
 
loop_
 _symmetry_equiv_pos_as_xyz
 'x, y, z'
 '-x, -y, -z'
 
_cell_length_a     7.5396
_cell_length_b     8.4732
_cell_length_c    10.4133
_cell_angle_alpha  85.370
_cell_angle_beta   77.371
_cell_angle_gamma  87.203
 
_shelx_F_squared_multiplier     1.000
 
loop_
 _refln_index_h
 _refln_index_k
 _refln_index_l
 _refln_F_squared_calc
 _refln_F_squared_meas
 _refln_F_squared_sigma
 _refln_observed_status
   1   0   0     1037.72     1015.50     21.56 o
   2   0   0     2544.77     2404.33     40.61 o
   3   0   0        9.42        8.56      0.35 o
   4   0   0       14.04       16.40      0.59 o
   5   0   0       26.70       22.87      0.81 o
   6   0   0       21.36       24.13      0.91 o
   7   0   0        4.14        3.80      0.49 o
   8   0   0        1.21        1.09      0.70 o
   9   0   0        0.22        0.00      0.70 o
  -9   1   0        0.30       -0.40      0.70 o
  -8   1   0        0.27        0.80      0.70 o
  -7   1   0       27.98       27.40      1.54 o
  -6   1   0       15.24       12.95      0.85 o
  -5   1   0        0.06        0.20      0.21 o
  -4   1   0      161.30      169.83      3.80 o
  -3   1   0      762.76      741.57     12.89 o
  -2   1   0       33.58       32.82      0.57 o
  -1   1   0      222.05      198.39      3.45 o
   1   1   0      100.84      108.75      1.67 o
   2   1   0    10569.91     9659.21    144.39 o
   3   1   0       43.23       40.82      1.09 o
   4   1   0      683.78      663.62     14.25 o
   5   1   0       14.55       14.76      0.67 o
   6   1   0        2.32        1.85      0.50 o
   7   1   0        4.54        4.11      0.52 o
   8   1   0        0.36        0.05      0.42 o
   9   1   0        0.39       -0.20      0.80 o
  -9   2   0        0.01        0.40      0.70 o
  -8   2   0        1.82        0.30      0.70 o
  -7   2   0        1.47        0.50      0.60 o
  -6   2   0        1.86        2.42      0.40 o
  -5   2   0       10.78       10.73      0.55 o
  -4   2   0      114.80      113.20      2.12 o
  -3   2   0      406.37      447.44      7.83 o
  -2   2   0      471.01      425.00     29.10 o
  -1   2   0      144.35      145.35      4.38 o
   1   2   0      385.32      392.53      9.25 o
   2   2   0       68.73       75.56      1.44 o
   3   2   0      176.91      177.28      3.22 o
   4   2   0     1025.85      983.42     21.00 o
   5   2   0       15.27       14.06      0.67 o
   6   2   0      146.16      147.04      3.52 o
   7   2   0        8.42        9.54      0.90 o
   8   2   0        2.79        1.34      0.49 o
   9   2   0        1.40        1.29      0.80 o
  -9   3   0        0.78        0.10      0.80 o
  -8   3   0        0.00        0.40      0.70 o
  -7   3   0        2.13        2.89      0.70 o
  -6   3   0        2.85        0.80      0.50 o
  -5   3   0        0.34       -0.10      0.40 o
  -4   3   0       35.57       31.71      0.95 o
  -3   3   0       68.25       64.97      1.55 o
  -2   3   0        2.96        2.83      0.50 o
   1   3   0        5.13        5.71      0.15 o
   2   3   0      182.88      174.32      3.12 o
   3   3   0       36.80       46.95      1.50 o
   4   3   0        2.86        2.98      0.35 o
   5   3   0        5.15        5.12      0.42 o
   6   3   0      148.68      148.09      3.55 o
   7   3   0       28.40       30.62      1.16 o
   8   3   0        8.56        8.76      0.70 o
  -9   4   0        0.43       -0.50      0.80 o
  -8   4   0       12.25       15.22      1.39 o
  -7   4   0        3.28        4.97      0.80 o
  -6   4   0       10.54       10.94      0.99 o
  -5   4   0       23.98       23.08      1.29 o
  -4   4   0        2.78        2.49      0.50 o
  -3   4   0       30.67       30.76      1.84 o
  -2   4   0       98.85       86.50      2.29 o
   1   4   0      314.92      317.95      6.82 o
   2   4   0       25.60       30.77      0.65 o
   3   4   0       45.33       47.48      1.54 o
   4   4   0        9.38        9.81      0.49 o
   5   4   0        7.74        7.88      0.75 o
   6   4   0       53.28       61.18      1.72 o
   7   4   0       13.25       16.42      1.19 o
  -8   5   0        3.71        2.79      0.80 o
  -7   5   0        0.07        0.99      0.60 o
  -6   5   0       64.91       69.84      2.79 o
  -5   5   0        5.49        4.87      0.70 o
  -4   5   0       31.76       34.92      1.49 o
  -3   5   0        3.16        3.53      0.28 o
  -2   5   0       10.03       12.91      0.55 o
   1   5   0        0.40        0.50      0.20 o
   2   5   0        7.07        8.08      0.30 o
   3   5   0      234.26      247.29      8.26 o
   4   5   0        3.43        2.48      0.50 o
   5   5   0       19.18       19.35      0.77 o
   6   5   0        9.08       10.55      0.99 o
   7   5   0        1.83        2.39      0.70 o
  -8   6   0        0.25       -0.20      0.70 o
  -7   6   0        0.18       -0.60      0.60 o
  -6   6   0        4.48        3.68      0.70 o
  -5   6   0        0.85        2.69      0.60 o
  -4   6   0      360.39      356.95     11.04 o
  -3   6   0      110.51      113.69      5.02 o
   1   6   0        2.45        1.99      0.30 o
   2   6   0       31.24       30.04      1.19 o
   3   6   0       18.97       16.81      0.90 o
   4   6   0        5.39        5.47      0.60 o
   5   6   0        4.14        3.78      0.60 o
   6   6   0        3.35        3.88      0.70 o
  -7   7   0        0.94        1.09      0.70 o
  -6   7   0        0.13        0.60      0.50 o
  -5   7   0        0.37        0.40      0.50 o
  -4   7   0        8.56       12.54      0.90 o
  -3   7   0        8.72        8.75      0.70 o
   1   7   0       11.41       11.94      0.70 o
  -6   8   0        0.94        0.99      0.60 o
  -5   8   0        0.30        0.30      0.50 o
  -4   8   0        0.36        0.40      0.40 o
   1   8   0        0.16        0.20      0.40 o
  -5   9   0        1.03        0.99      0.50 o
  -4   9   0        0.29       -0.40      0.40 o
   1   9   0        0.21        1.09      0.40 o
   2   9   0       11.37       10.74      0.90 o
   1  10   0        1.34        1.39      0.40 o
   2  10   0        9.98       10.15      0.90 o
   3  10   0        8.23        8.36      0.90 o
   4  10   0        1.78        1.79      0.70 o
   2  11   0        0.79       -0.10      0.60 o
  -1 -11   1        4.80        5.07      0.70 o
  -4 -10   1        0.00       -0.60      0.60 o
  -3 -10   1        2.34        2.29      0.70 o
  -2 -10   1       13.34       14.92      1.09 o
  -1 -10   1        1.84        1.99      0.50 o
   0 -10   1        0.30        0.20      0.40 o
   4 -10   1        0.05        0.20      0.50 o
  -4  -9   1        2.33        1.89      0.70 o
  -3  -9   1        6.69        7.46      0.90 o
  -2  -9   1        6.87        7.36      0.80 o
  -1  -9   1        0.95        1.19      0.50 o
   0  -9   1        1.90        1.49      0.50 o
   3  -9   1        0.00       -0.30      0.40 o
   4  -9   1        0.00        0.60      0.50 o
   5  -9   1        0.40        0.90      0.60 o
  -2  -8   1        2.61        1.79      0.50 o
  -1  -8   1       12.20       11.74      0.80 o
   0  -8   1        8.42        6.57      0.60 o
   1  -8   1        2.02        1.59      0.40 o
   2  -8   1        4.01        3.38      0.50 o
   3  -8   1        9.96       11.84      0.80 o
   4  -8   1        4.41        3.88      0.60 o
   5  -8   1        1.28        1.89      0.60 o
   6  -8   1        0.27        0.60      0.60 o
  -1  -7   1        0.06       -0.10      0.30 o
   0  -7   1        0.23       -0.16      0.17 o
   1  -7   1       28.58       26.57      0.81 o
   2  -7   1       30.72       24.18      1.09 o
   3  -7   1        0.84        0.20      0.50 o
   4  -7   1       31.12       38.80      1.69 o
   5  -7   1        1.32        0.70      0.50 o
   6  -7   1        0.32       -0.10      0.50 o
   7  -7   1        1.20        0.99      0.70 o
  -2  -6   1        6.66        6.96      0.60 o
  -1  -6   1       24.24       24.91      0.99 o
   0  -6   1        0.00        0.26      0.17 o
   1  -6   1        0.91        1.95      0.21 o
   2  -6   1        7.41        6.77      0.42 o
   3  -6   1        2.96        2.31      0.50 o
   5  -6   1       24.68       25.47      1.39 o
   6  -6   1       10.22       11.54      1.19 o
   7  -6   1        0.36        0.99      0.70 o
   8  -6   1        0.52        0.30      0.70 o
  -5  -5   1       36.61       39.10      1.69 o
  -4  -5   1       43.32       49.05      1.89 o
  -3  -5   1        9.14       10.49      0.52 o
  -2  -5   1        0.24        0.04      0.17 o
  -1  -5   1        0.52        0.50      0.20 o
   0  -5   1       18.15       19.15      0.56 o
   1  -5   1      169.50      205.14      7.01 o
   2  -5   1       80.66       82.45      2.49 o
   3  -5   1        0.00        0.04      0.17 o
   4  -5   1       31.51       25.87      1.29 o
   5  -5   1        0.60        0.70      0.50 o
   6  -5   1       11.51        9.15      0.99 o
   7  -5   1        0.99        2.29      0.70 o
   8  -5   1        2.11        1.29      0.80 o
  -6  -4   1       64.88       74.12      2.89 o
  -5  -4   1       10.07       13.43      0.99 o
  -4  -4   1        0.49        0.30      0.30 o
  -3  -4   1      246.17      253.54      8.80 o
  -2  -4   1       96.82       76.21      2.49 o
  -1  -4   1      168.35      200.25      4.33 o
   0  -4   1       26.80       27.62      0.70 o
   1  -4   1      263.72      281.71      6.05 o
   2  -4   1        1.49        1.14      0.17 o
   3  -4   1        9.72        9.79      0.34 o
   4  -4   1       17.25       18.27      0.69 o
   5  -4   1        4.33        3.48      0.60 o
   6  -4   1        0.53        0.80      0.60 o
   7  -4   1        2.99        2.89      0.70 o
   8  -4   1        5.49        5.67      0.99 o
   9  -4   1        0.33        1.29      0.80 o
  -8  -3   1        0.11       -0.60      0.60 o
  -7  -3   1        3.92        4.18      0.80 o
  -6  -3   1       60.61       61.58      2.49 o
  -5  -3   1       15.43       15.72      1.49 o
  -4  -3   1       55.26       54.24      1.41 o
  -3  -3   1        2.44        2.84      0.40 o
  -2  -3   1      166.76      160.36      4.43 o
  -1  -3   1      204.69      216.48      6.67 o
   0  -3   1      238.65      234.30      3.54 o
   1  -3   1      123.12      154.95      3.38 o
   2  -3   1      249.31      269.71      4.90 o
   3  -3   1        0.62        0.90      0.14 o
   4  -3   1       17.14       21.46      0.83 o
   5  -3   1        5.43        5.67      0.55 o
   6  -3   1        2.32        1.29      0.50 o
   7  -3   1        8.06        5.37      0.80 o
   8  -3   1        0.48        0.40      0.60 o
   9  -3   1        0.88        1.69      0.80 o
  -9  -2   1        5.41        8.36      1.09 o
  -8  -2   1        0.02        0.00      0.60 o
  -7  -2   1        4.69        4.48      0.70 o
  -6  -2   1       14.70       14.82      1.09 o
  -5  -2   1       12.70       12.23      1.89 o
  -4  -2   1        7.68       11.56      1.59 o
  -3  -2   1       20.10       19.52      0.70 o
  -2  -2   1      344.86      313.11      5.51 o
  -1  -2   1      374.49      374.06      6.53 o
   0  -2   1     1995.95     1856.65     39.39 o
   1  -2   1      518.75      503.08      7.55 o
   2  -2   1       28.71       25.50      0.67 o
   3  -2   1       26.05       28.02      0.69 o
   4  -2   1       14.31       14.30      0.48 o
   5  -2   1        0.02       -0.07      0.24 o
   6  -2   1        0.87        0.02      0.31 o
   7  -2   1        0.62        0.10      0.60 o
   8  -2   1        0.01       -0.40      0.60 o
   9  -2   1        0.25        0.00      0.70 o
  -9  -1   1        0.77        1.59      0.80 o
  -8  -1   1        0.01        0.40      0.70 o
  -7  -1   1        7.98        8.95      0.99 o
  -6  -1   1        1.95        2.19      0.60 o
  -5  -1   1        3.92        4.35      0.38 o
  -4  -1   1        0.21       -0.35      0.45 o
  -3  -1   1       57.51       66.67      1.58 o
  -2  -1   1      385.47      373.05      5.65 o
  -1  -1   1      972.48      957.20     16.54 o
   0  -1   1     1300.31     1196.75     23.13 o
   1  -1   1      653.07      622.15     10.78 o
   2  -1   1      186.01      181.26      2.79 o
   3  -1   1      736.75      735.58     12.79 o
   4  -1   1       35.26       47.71      1.23 o
   5  -1   1       47.08       53.69      1.44 o
   6  -1   1        7.39        6.92      0.52 o
   7  -1   1        0.03       -0.35      0.35 o
   8  -1   1        4.15        3.18      0.80 o
   9  -1   1        0.29       -0.30      0.70 o
  -9   0   1        0.01       -0.60      0.70 o
  -8   0   1        4.57        3.68      0.80 o
  -7   0   1        1.62        1.69      0.60 o
  -6   0   1        7.65        6.27      0.80 o
  -5   0   1       30.29       31.17      1.54 o
  -4   0   1        1.13        2.91      0.45 o
  -3   0   1      162.67      175.01      3.16 o
  -2   0   1       31.84       30.90      0.63 o
  -1   0   1       71.18       68.14      2.98 o
   1   0   1      706.98      592.98     16.14 o
   2   0   1     2344.80     2246.66     33.68 o
   4   0   1      101.00       88.34      2.07 o
   5   0   1       27.93       26.67      0.88 o
   6   0   1        3.04        2.51      0.38 o
   7   0   1        9.13        9.71      0.70 o
   8   0   1        0.30        0.45      0.42 o
   9   0   1        2.30        3.58      0.90 o
  -9   1   1        0.90        0.40      0.80 o
  -8   1   1        3.45        3.58      0.90 o
  -7   1   1        2.41        0.80      0.60 o
  -6   1   1        2.48        2.89      0.60 o
  -5   1   1        1.09        1.39      0.40 o
  -4   1   1        8.11       11.04      0.80 o
  -3   1   1       93.55      114.05      2.69 o
  -2   1   1      681.23      673.31     15.17 o
  -1   1   1       82.34       84.57      1.83 o
   0   1   1     1662.95     1496.56     44.87 o
   1   1   1      336.70      301.89      5.28 o
   2   1   1     2269.69     2289.73     34.26 o
   3   1   1      101.54       93.53      1.78 o
   4   1   1      528.60      490.75     10.59 o
   5   1   1       15.38       16.14      0.67 o
   6   1   1      158.81      135.66      3.27 o
   7   1   1        5.61        4.19      0.49 o
   8   1   1        0.03        0.55      0.42 o
   9   1   1        3.62        4.78      0.99 o
  -9   2   1        0.45        0.90      0.80 o
  -8   2   1        0.43        0.10      0.70 o
  -7   2   1       13.70        9.95      0.99 o
  -6   2   1       30.32       31.44      1.59 o
  -5   2   1       12.43       15.82      0.99 o
  -4   2   1      116.03      124.41      2.85 o
  -3   2   1      161.38      184.01      4.04 o
  -2   2   1      137.39      143.14      3.13 o
  -1   2   1       96.17       78.79      2.39 o
   2   2   1      107.48      109.42      1.99 o
   3   2   1       35.50       41.09      0.96 o
   4   2   1      526.54      539.75     11.64 o
   5   2   1       90.64       84.18      2.07 o
   6   2   1        0.20        1.20      1.14 o
   7   2   1        2.94        2.14      0.49 o
   8   2   1        6.90        6.25      0.67 o
   9   2   1        0.47        0.81      0.52 o
  -9   3   1        1.02        1.79      0.90 o
  -8   3   1        1.42        2.98      0.80 o
  -7   3   1        0.04       -0.40      0.50 o
  -6   3   1        4.59        3.98      0.70 o
  -5   3   1       10.53        9.25      0.90 o
  -4   3   1       20.18       24.94      2.34 o
  -3   3   1       42.86       45.93      1.16 o
  -2   3   1      302.71      314.58      6.72 o
   1   3   1       34.27       35.92      0.84 o
   2   3   1        0.06        0.12      0.09 o
   3   3   1      280.15      317.40      5.61 o
   4   3   1        0.27        0.20      0.21 o
   5   3   1       48.85       50.06      1.37 o
   6   3   1      149.39      160.90      3.83 o
   7   3   1        3.99        2.82      0.49 o
   8   3   1       11.25       11.26      0.81 o
   9   3   1        1.17        2.09      0.80 o
  -8   4   1        0.01        0.99      0.70 o
  -7   4   1        0.00        0.30      0.60 o
  -6   4   1        2.12        1.69      0.60 o
  -5   4   1        5.80        3.68      0.60 o
  -4   4   1       82.24       81.26      1.87 o
  -3   4   1       17.98       19.99      0.59 o
  -2   4   1        0.61        0.35      0.15 o
   1   4   1       11.60       11.75      0.35 o
   2   4   1       30.76       30.30      0.63 o
   3   4   1       52.24       56.48      1.34 o
   4   4   1        0.01       -0.15      0.21 o
   5   4   1       12.83       12.49      0.63 o
   6   4   1       10.20        9.62      0.63 o
   7   4   1        2.72        2.98      0.70 o
   8   4   1       10.28       13.73      1.29 o
   9   4   1        0.14       -0.70      0.70 o
  -8   5   1        0.01       -0.30      0.70 o
  -7   5   1        0.17       -0.10      0.60 o
  -6   5   1        1.84        2.39      0.60 o
  -5   5   1       27.79       29.65      1.49 o
  -4   5   1        0.98        0.99      0.60 o
  -3   5   1       20.28       18.96      0.59 o
   1   5   1      105.05      102.47      2.25 o
   2   5   1       19.22       17.96      0.56 o
   3   5   1        0.10       -0.17      0.17 o
   4   5   1        8.58       10.35      0.77 o
   5   5   1        0.46       -0.05      0.28 o
   6   5   1        1.54        1.49      0.50 o
   7   5   1        0.97        1.49      0.60 o
   8   5   1        1.78        1.69      0.70 o
   9   5   1        0.06       -0.70      0.70 o
  -7   6   1        2.11        2.98      0.80 o
  -6   6   1        0.21        0.00      0.50 o
  -5   6   1        0.02        0.40      0.50 o
  -4   6   1        5.17        9.85      0.90 o
   1   6   1        4.25        3.68      0.24 o
   2   6   1        3.28        2.72      0.24 o
   3   6   1       31.15       32.29      0.95 o
   4   6   1        0.15        0.20      0.30 o
   5   6   1       10.63       10.64      0.90 o
   6   6   1        2.86        3.08      0.60 o
   7   6   1        1.67        1.99      0.60 o
   8   6   1        0.00        0.40      0.60 o
  -7   7   1        0.09        0.80      0.70 o
  -6   7   1        0.20       -0.10      0.50 o
  -5   7   1        0.34        0.20      0.50 o
  -4   7   1       13.72       15.52      0.90 o
   1   7   1       53.52       55.51      1.89 o
   2   7   1       64.72       61.58      2.09 o
   3   7   1       38.27       41.09      1.59 o
   4   7   1        4.04        3.68      0.50 o
   5   7   1       16.85       18.90      1.09 o
   6   7   1        1.06        0.99      0.50 o
   7   7   1        0.17        0.80      0.60 o
  -6   8   1        1.23        1.09      0.60 o
  -5   8   1        0.61        0.50      0.50 o
  -4   8   1        0.14       -0.40      0.40 o
   4   8   1       10.27       12.14      0.90 o
   5   8   1        5.90        6.67      0.70 o
  -5   9   1        0.47        1.09      0.50 o
   2  10   1        0.12       -0.20      0.40 o
   2  11   1        0.05       -0.10      0.40 o
   0 -11   2        0.01       -0.50      0.50 o
  -4 -10   2        1.07        1.29      0.80 o
  -3 -10   2        0.19        1.39      0.70 o
  -2 -10   2        5.81        5.97      0.90 o
  -1 -10   2        3.78        3.88      0.70 o
   0 -10   2        0.04       -0.20      0.50 o
   1 -10   2        1.27        0.60      0.50 o
   2 -10   2        0.01        0.30      0.50 o
   3 -10   2        3.68        4.38      0.70 o
   4 -10   2        0.23        0.30      0.60 o
  -5  -9   2        0.29        0.70      0.70 o
  -4  -9   2        0.20       -0.20      0.60 o
  -3  -9   2        0.08        0.00      0.50 o
  -2  -9   2        8.09        8.75      0.90 o
  -1  -9   2        3.88        4.78      0.70 o
   0  -9   2        2.48        3.08      0.60 o
   1  -9   2        0.19        0.00      0.40 o
   2  -9   2        3.17        3.08      0.60 o
   3  -9   2        3.32        4.18      0.70 o
   4  -9   2        1.82        2.89      0.70 o
   5  -9   2        0.78        1.49      0.60 o
  -6  -8   2        0.16        0.60      0.70 o
  -5  -8   2        0.06        0.80      0.70 o
  -4  -8   2        0.58        0.70      0.60 o
  -3  -8   2        2.60        2.98      0.70 o
  -2  -8   2        0.20       -0.30      0.40 o
  -1  -8   2        0.76        0.60      0.50 o
   0  -8   2        2.81        1.99      0.50 o
   1  -8   2        0.02        0.30      0.40 o
   2  -8   2        1.01        0.20      0.40 o
   3  -8   2       15.91       16.81      1.09 o
   4  -8   2       26.41       28.85      1.49 o
   5  -8   2        1.94        2.98      0.70 o
   6  -8   2        0.00       -0.20      0.60 o
  -3  -7   2       17.75       15.42      1.09 o
  -2  -7   2        1.18        0.70      0.40 o
  -1  -7   2        1.55        0.80      0.40 o
   0  -7   2       13.24       12.34      0.90 o
   1  -7   2       16.18       16.12      0.99 o
   2  -7   2        3.23        2.79      0.50 o
   3  -7   2       16.00       13.23      0.99 o
   4  -7   2       28.61       24.67      1.39 o
   5  -7   2        0.33        0.30      0.50 o
   6  -7   2        0.22        0.90      0.60 o
   7  -7   2        0.02        0.30      0.70 o
  -2  -6   2        0.12        0.40      0.40 o
  -1  -6   2        4.57        4.10      0.31 o
   0  -6   2       55.70       60.37      1.74 o
   1  -6   2       24.94       27.09      0.81 o
   2  -6   2       13.12       12.86      0.70 o
   3  -6   2        5.22        5.17      0.60 o
   4  -6   2       36.30       38.40      1.69 o
   5  -6   2        2.61        1.69      0.60 o
   6  -6   2       14.45       14.43      1.29 o
   7  -6   2        0.25        0.20      0.70 o
   8  -6   2        0.27        0.50      0.80 o
  -4  -5   2       19.37       20.99      1.19 o
  -3  -5   2      105.23      121.27      3.98 o
  -2  -5   2      125.06      131.73      7.91 o
  -1  -5   2      117.87      122.54      2.30 o
   0  -5   2      133.86      135.40      3.06 o
   1  -5   2        9.24        9.75      0.45 o
   2  -5   2       15.81       16.60      0.59 o
   3  -5   2        5.51        6.21      0.50 o
   4  -5   2        0.98        0.90      0.50 o
   5  -5   2        4.29        3.98      0.70 o
   6  -5   2       18.39       17.81      1.29 o
   7  -5   2        0.33        0.30      0.70 o
   8  -5   2       10.41       11.24      1.19 o
  -6  -4   2        3.56        5.17      0.80 o
  -5  -4   2       12.83       16.22      1.09 o
  -4  -4   2       16.47       19.00      1.09 o
  -3  -4   2        3.51        4.68      0.50 o
  -2  -4   2       13.86       13.03      0.65 o
  -1  -4   2      182.57      207.60      6.81 o
   0  -4   2       84.46       92.92      1.72 o
   1  -4   2      265.10      313.16      5.49 o
   2  -4   2       44.67       40.41      1.08 o
   3  -4   2       15.53       18.51      0.59 o
   4  -4   2       69.03       68.55      2.27 o
   5  -4   2        3.32        4.48      0.60 o
   6  -4   2        2.46        2.89      0.60 o
   7  -4   2        0.18        0.50      0.60 o
   8  -4   2        1.06        0.99      0.80 o
   9  -4   2        1.30        2.09      0.90 o
  -8  -3   2        0.29        0.40      0.70 o
  -7  -3   2        5.84        6.77      0.90 o
  -6  -3   2       21.29       23.38      1.39 o
  -5  -3   2       11.99       14.03      0.99 o
  -4  -3   2        1.80        1.39      0.40 o
  -3  -3   2       10.01        7.46      0.60 o
  -2  -3   2      249.02      250.70      5.49 o
  -1  -3   2        0.85        0.27      0.13 o
   0  -3   2      185.95      204.88      4.47 o
   1  -3   2       65.05       75.43      4.83 o
   2  -3   2       18.23       20.85      0.67 o
   3  -3   2      837.32      832.11     17.76 o
   4  -3   2       66.85       74.11      2.53 o
   5  -3   2        3.91        4.09      0.40 o
   6  -3   2       13.24       12.93      1.09 o
   7  -3   2       15.27       13.93      1.19 o
   8  -3   2        0.08       -0.60      0.60 o
   9  -3   2        0.07        0.30      0.80 o
  -9  -2   2        0.31        1.49      0.90 o
  -8  -2   2        0.05       -0.10      0.60 o
  -7  -2   2        2.47        1.29      0.60 o
  -6  -2   2        0.66        0.90      0.50 o
  -5  -2   2       12.99       14.52      0.99 o
  -4  -2   2       19.23       20.59      1.09 o
  -3  -2   2        0.25        0.20      0.30 o
  -2  -2   2       49.66       52.37      2.74 o
  -1  -2   2      368.56      378.66      6.64 o
   0  -2   2     4671.63     4530.43     67.89 o
   1  -2   2      181.15      180.04      3.18 o
   2  -2   2       45.47       46.00      0.92 o
   3  -2   2        0.48        1.10      0.17 o
   4  -2   2       21.42       25.62      0.67 o
   5  -2   2       55.02       54.98      1.99 o
   6  -2   2       27.07       27.84      0.98 o
   7  -2   2        7.44        6.27      0.90 o
   8  -2   2        0.76        0.50      0.60 o
   9  -2   2        0.25        0.60      0.70 o
  -9  -1   2        0.16       -0.20      0.70 o
  -8  -1   2        0.76        0.50      0.70 o
  -7  -1   2       10.86        9.35      0.99 o
  -6  -1   2        3.61        3.78      0.70 o
  -5  -1   2        1.56        2.09      0.50 o
  -4  -1   2        2.62        2.49      0.40 o
  -3  -1   2      218.32      215.19      6.77 o
  -2  -1   2      106.51      108.54      3.48 o
  -1  -1   2      618.52      642.88     11.16 o
   0  -1   2     7897.30     7565.28    113.12 o
   1  -1   2      403.06      407.70      6.17 o
   2  -1   2       43.72       37.35      0.76 o
   3  -1   2        4.27        5.51      0.26 o
   4  -1   2       26.69       31.56      0.95 o
   5  -1   2        2.43        2.33      0.31 o
   6  -1   2        0.08        0.10      0.31 o
   7  -1   2       16.29       16.64      1.14 o
   8  -1   2        1.47       -0.20      0.60 o
   9  -1   2        0.25        0.30      0.70 o
  -9   0   2        0.31       -0.40      0.70 o
  -8   0   2        0.02       -0.50      0.60 o
  -7   0   2        9.88        9.55      0.99 o
  -6   0   2        3.28        3.88      0.60 o
  -5   0   2        0.01       -0.20      0.40 o
  -4   0   2      123.44      126.74      4.18 o
  -3   0   2      496.74      459.82     14.03 o
  -2   0   2       15.71       15.22      0.70 o
  -1   0   2      387.16      362.45      5.48 o
   0   0   2      455.02      424.53      6.39 o
   1   0   2      552.98      511.65      7.70 o
   2   0   2     4278.80     4216.83     63.14 o
   3   0   2      357.57      345.26      7.49 o
   4   0   2      103.89      109.61      2.57 o
   5   0   2       27.11       26.61      0.88 o
   6   0   2        3.93        4.04      0.45 o
   7   0   2        4.68        4.18      0.49 o
   8   0   2        0.03        0.05      0.42 o
   9   0   2        3.86        4.38      0.99 o
  10   0   2        2.98        3.58      0.99 o
  -9   1   2        0.13        0.50      0.80 o
  -8   1   2        3.28        1.49      0.80 o
  -7   1   2        2.24        2.39      0.70 o
  -6   1   2       25.15       26.07      1.49 o
  -5   1   2       18.05       20.39      1.19 o
  -4   1   2      186.97      190.02      6.07 o
  -3   1   2       63.80       59.91      2.69 o
  -2   1   2      195.34      181.22      3.97 o
  -1   1   2      690.89      637.20     18.50 o
   0   1   2      566.94      562.12     11.10 o
   1   1   2      209.59      203.96      3.11 o
   2   1   2      498.39      520.28      7.86 o
   3   1   2        0.60        1.35      0.17 o
   4   1   2     1621.46     1596.24     33.87 o
   5   1   2       16.26       14.44      0.67 o
   6   1   2       40.63       40.49      1.30 o
   7   1   2       16.05       16.61      0.85 o
   8   1   2        1.84        1.03      0.45 o
   9   1   2        2.89        4.26      1.14 o
  10   1   2        0.21       -0.60      0.80 o
  -9   2   2        0.07        0.50      0.80 o
  -8   2   2        1.23        0.60      0.70 o
  -7   2   2        0.12       -0.60      0.60 o
  -6   2   2        0.02        0.10      0.50 o
  -5   2   2        9.21        8.66      0.80 o
  -4   2   2       23.89       30.21      0.91 o
  -3   2   2      119.20      127.11      2.50 o
  -2   2   2      207.39      194.99      6.07 o
  -1   2   2       19.59       13.15      0.26 o
   0   2   2     1626.85     1508.31     31.94 o
   1   2   2      760.72      726.48     10.88 o
   2   2   2      801.89      808.51     14.01 o
   3   2   2      135.62      118.75      2.20 o
   4   2   2       14.92       12.68      0.80 o
   5   2   2       18.40       19.18      0.81 o
   6   2   2      709.89      686.80     14.88 o
   7   2   2       64.18       64.94      1.86 o
   8   2   2       26.00       23.86      1.09 o
   9   2   2        0.08       -0.35      0.49 o
  -8   3   2        0.17       -0.20      0.70 o
  -7   3   2        0.10       -0.20      0.60 o
  -6   3   2        4.52        5.07      0.70 o
  -5   3   2        2.21        2.15      0.60 o
  -4   3   2        3.80        4.93      0.50 o
  -3   3   2        7.17        5.11      0.29 o
  -2   3   2       64.40       64.37      2.09 o
  -1   3   2      955.42     1009.16     26.81 o
   1   3   2        9.81       10.82      0.55 o
   2   3   2      111.61      113.45      2.53 o
   3   3   2      419.56      411.45      7.24 o
   4   3   2        0.78        0.25      0.25 o
   5   3   2        6.76        4.29      0.38 o
   6   3   2       22.31       21.32      0.98 o
   7   3   2        6.98        5.64      0.59 o
   8   3   2       41.57       43.03      1.54 o
   9   3   2        1.95        2.89      0.80 o
  -8   4   2        0.92        0.99      0.80 o
  -7   4   2        0.00       -0.20      0.60 o
  -6   4   2        8.65        9.65      0.99 o
  -5   4   2        4.25        3.08      0.60 o
  -4   4   2       76.52       72.44      1.45 o
  -3   4   2       34.27       32.66      1.09 o
  -2   4   2       19.12       25.18      0.63 o
   1   4   2       58.88       62.89      1.41 o
   2   4   2      242.33      248.47      4.38 o
   3   4   2      227.13      242.86      8.21 o
   4   4   2       62.10       66.66      1.38 o
   5   4   2        4.05        3.90      0.38 o
   6   4   2        1.27        1.45      0.38 o
   7   4   2        5.52        3.58      0.70 o
   8   4   2        0.05        0.20      0.60 o
   9   4   2        0.09       -0.60      0.70 o
  -8   5   2        0.02       -0.50      0.70 o
  -7   5   2        0.78        0.00      0.70 o
  -6   5   2        1.89        2.09      0.60 o
  -5   5   2        4.36        3.98      0.60 o
  -4   5   2      269.21      274.18      8.56 o
  -3   5   2       85.08       82.97      1.93 o
  -2   5   2        3.76        3.58      0.30 o
   2   5   2        1.17        1.81      0.21 o
   3   5   2       44.41       46.87      1.24 o
   4   5   2       23.22       22.92      1.11 o
   5   5   2        4.98        4.87      0.60 o
   6   5   2        3.24        2.19      0.60 o
   7   5   2        0.05       -0.10      0.50 o
   8   5   2        0.50        0.60      0.70 o
   9   5   2        1.73        2.98      0.80 o
  -7   6   2        2.18        2.69      0.80 o
  -6   6   2        0.00        0.00      0.50 o
  -5   6   2        2.96        1.89      0.50 o
  -4   6   2        1.72        2.79      0.50 o
  -3   6   2        1.30        1.26      0.21 o
   2   6   2        6.88        7.41      0.35 o
   3   6   2        1.16        1.66      0.28 o
   4   6   2        0.14        0.00      0.40 o
   5   6   2        9.81        9.35      0.80 o
   6   6   2       31.02       31.84      1.59 o
   7   6   2        4.04        3.28      0.70 o
   8   6   2        2.42        3.28      0.80 o
  -7   7   2        0.97        1.49      0.80 o
  -6   7   2        1.40        2.19      0.60 o
  -5   7   2        2.87        2.79      0.60 o
  -4   7   2        2.44        2.19      0.40 o
   2   7   2       90.72       88.74      2.89 o
   3   7   2        2.35        2.39      0.40 o
   4   7   2       13.02       11.94      0.90 o
   5   7   2        7.60        7.76      0.80 o
   6   7   2        6.00        5.07      0.70 o
   7   7   2        0.17       -0.50      0.50 o
   8   7   2        0.55        0.60      0.60 o
  -6   8   2        0.10       -0.30      0.50 o
  -5   8   2        0.25        0.40      0.50 o
  -4   8   2        5.22        5.07      0.60 o
   2   8   2      169.19      175.39      5.47 o
   3   8   2      108.18      115.10      3.78 o
   4   8   2       16.11       18.90      1.09 o
   5   8   2        0.96        1.99      0.60 o
   6   8   2        1.94        1.89      0.60 o
   7   8   2        0.14        0.50      0.60 o
  -5   9   2        0.54        0.00      0.50 o
   4   9   2       22.05       24.97      1.29 o
   5   9   2        7.48        9.95      0.90 o
   6   9   2        7.89       10.55      0.99 o
  -3 -10   3        3.62        3.28      0.90 o
  -2 -10   3        1.28        1.99      0.70 o
  -1 -10   3        0.11       -0.60      0.60 o
   0 -10   3        0.00       -0.10      0.60 o
   1 -10   3        0.73        0.00      0.60 o
   2 -10   3        1.38        1.39      0.60 o
   3 -10   3        0.03        0.10      0.60 o
  -5  -9   3        3.35        5.27      0.99 o
  -4  -9   3        0.16       -0.60      0.60 o
  -3  -9   3        0.38        0.80      0.60 o
  -2  -9   3        3.27        2.98      0.70 o
  -1  -9   3        0.74        0.30      0.50 o
   0  -9   3        0.26        0.50      0.50 o
   1  -9   3        0.02        0.10      0.50 o
   2  -9   3        0.36       -0.40      0.50 o
   3  -9   3        2.44        2.49      0.70 o
   4  -9   3        0.08       -0.50      0.60 o
   5  -9   3        1.82        2.79      0.80 o
  -6  -8   3        0.13        0.50      0.80 o
  -5  -8   3        0.47        0.90      0.70 o
  -4  -8   3        0.04       -0.60      0.60 o
  -3  -8   3        5.62        4.87      0.80 o
  -2  -8   3        0.00        0.10      0.50 o
  -1  -8   3        2.41        2.79      0.60 o
   0  -8   3        5.92        5.77      0.70 o
   1  -8   3        0.84        0.00      0.50 o
   2  -8   3        1.69        2.09      0.50 o
   3  -8   3        2.04        1.49      0.60 o
   4  -8   3        8.23        9.35      0.90 o
   5  -8   3        1.50        1.39      0.70 o
   6  -8   3        0.00       -0.10      0.60 o
  -6  -7   3        0.07       -0.30      0.70 o
  -5  -7   3        0.05        0.20      0.70 o
  -4  -7   3        0.92        1.69      0.70 o
  -3  -7   3        3.27        2.98      0.70 o
  -2  -7   3        7.44        8.36      0.80 o
  -1  -7   3       10.12        9.45      0.90 o
   0  -7   3        1.34        1.99      0.50 o
   1  -7   3        0.16        0.10      0.40 o
   2  -7   3        0.61       -0.10      0.40 o
   3  -7   3        3.16        2.98      0.60 o
   4  -7   3       23.78       23.88      1.39 o
   5  -7   3        5.04        3.98      0.80 o
   6  -7   3        0.10        0.00      0.60 o
   7  -7   3        0.22        0.60      0.70 o
  -7  -6   3        0.04        0.00      0.90 o
  -6  -6   3        1.17        2.29      0.90 o
  -5  -6   3        7.85        9.15      1.09 o
  -4  -6   3        7.07        5.57      0.80 o
  -3  -6   3       14.02       13.73      1.09 o
  -2  -6   3        1.69        2.29      0.50 o
  -1  -6   3        6.11        6.67      0.70 o
   0  -6   3        2.57        3.55      0.85 o
   1  -6   3      109.64      107.84      2.57 o
   2  -6   3       10.37       12.14      0.90 o
   3  -6   3        0.01       -0.40      0.40 o
   4  -6   3        0.91        0.20      0.50 o
   5  -6   3        0.63       -0.10      0.60 o
   6  -6   3        0.00       -0.30      0.60 o
   7  -6   3        0.15        0.00      0.70 o
   8  -6   3        0.00       -0.40      0.70 o
  -8  -5   3        0.06       -0.80      0.90 o
  -4  -5   3        0.16        0.30      0.40 o
  -3  -5   3       16.43       15.82      0.74 o
  -2  -5   3        1.25        1.81      0.31 o
  -1  -5   3        7.60        8.05      0.55 o
   0  -5   3        3.56        2.84      0.25 o
   1  -5   3       13.20       15.82      0.45 o
   2  -5   3        1.47        1.84      0.19 o
   3  -5   3       12.22       13.76      0.45 o
   4  -5   3        7.71        9.25      0.90 o
   5  -5   3        4.09        4.08      0.70 o
   6  -5   3        1.39        1.09      0.60 o
   7  -5   3        1.44        0.30      0.70 o
   8  -5   3        0.51       -0.70      0.70 o
  -6  -4   3       19.28       21.99      1.39 o
  -5  -4   3        0.14       -0.30      0.40 o
  -4  -4   3       12.11       14.13      0.99 o
  -3  -4   3        2.03        2.69      0.35 o
  -2  -4   3       41.97       44.04      1.23 o
  -1  -4   3       13.46       15.68      0.55 o
   0  -4   3       31.51       38.47      1.02 o
   1  -4   3       23.92       35.95      1.02 o
   2  -4   3       82.99       97.93      3.48 o
   3  -4   3       10.23       13.09      0.65 o
   4  -4   3       23.92       23.64      2.24 o
   5  -4   3        3.21        2.59      0.60 o
   6  -4   3        0.16       -0.50      0.50 o
   7  -4   3        3.92        3.68      0.80 o
   8  -4   3        0.11        0.80      0.70 o
   9  -4   3        0.08       -0.60      0.80 o
  -7  -3   3        0.00       -0.10      0.60 o
  -6  -3   3        3.83        2.98      0.70 o
  -5  -3   3        4.85        5.27      0.70 o
  -4  -3   3       20.31       21.79      1.19 o
  -3  -3   3       20.16       18.07      0.74 o
  -2  -3   3        7.25        7.83      0.55 o
  -1  -3   3      244.16      259.43      4.63 o
   0  -3   3      271.43      288.36      5.13 o
   1  -3   3      289.22      313.02      5.88 o
   2  -3   3      305.01      331.11      5.86 o
   3  -3   3        9.41        6.43      0.34 o
   4  -3   3        6.56        6.17      0.40 o
   5  -3   3        1.61        1.90      0.31 o
   6  -3   3        0.01        0.20      0.50 o
   7  -3   3        0.23        0.80      0.70 o
   8  -3   3        1.61        0.60      0.70 o
   9  -3   3        0.15       -0.70      0.70 o
  -8  -2   3        0.02        0.50      0.70 o
  -7  -2   3       14.43       15.32      1.29 o
  -6  -2   3        0.53        1.29      0.60 o
  -5  -2   3       13.04       11.94      0.99 o
  -4  -2   3       44.22       45.37      1.89 o
  -3  -2   3       34.54       31.64      1.02 o
  -2  -2   3      159.88      141.83      3.27 o
  -1  -2   3       10.11        9.88      0.39 o
   0  -2   3      185.55      180.93      3.24 o
   1  -2   3      208.50      216.35      3.87 o
   2  -2   3       14.84       15.78      0.44 o
   3  -2   3      354.48      383.24      9.19 o
   4  -2   3      169.97      175.98      3.97 o
   5  -2   3       26.53       25.99      0.91 o
   6  -2   3       31.15       30.49      1.05 o
   7  -2   3        4.33        2.98      0.70 o
   8  -2   3        2.24        1.29      0.70 o
   9  -2   3        1.04        2.49      0.80 o
  -9  -1   3        0.03       -0.80      0.80 o
  -8  -1   3        0.02       -0.30      0.70 o
  -7  -1   3        0.40        0.80      0.60 o
  -6  -1   3        5.49        4.78      0.70 o
  -5  -1   3       64.82       58.40      2.29 o
  -4  -1   3        2.89        2.49      0.50 o
  -3  -1   3       83.89       82.11      2.24 o
  -2  -1   3       18.96       16.71      0.75 o
  -1  -1   3        5.93        4.58      0.23 o
   0  -1   3     4282.71     4187.88     84.13 o
   1  -1   3     1179.98     1168.93     17.53 o
   2  -1   3       74.69       68.66      1.34 o
   3  -1   3       51.90       48.60      1.23 o
   4  -1   3       26.29       27.81      1.09 o
   5  -1   3       62.93       68.61      1.79 o
   6  -1   3        2.14        3.03      0.38 o
   7  -1   3       13.15       13.16      0.81 o
   8  -1   3        7.35        6.67      0.99 o
   9  -1   3        0.45        2.19      0.90 o
  -9   0   3        0.28       -0.10      0.80 o
  -8   0   3        0.51        0.10      0.70 o
  -7   0   3        5.24        3.18      0.80 o
  -6   0   3        2.52        1.69      0.60 o
  -5   0   3        4.79        5.57      0.70 o
  -4   0   3        0.68        0.10      0.30 o
  -3   0   3      577.54      572.55     12.35 o
  -2   0   3      196.86      181.05      4.04 o
  -1   0   3      259.62      249.15      6.02 o
   0   0   3       59.77       53.36      0.90 o
   1   0   3        2.39        3.44      0.16 o
   2   0   3      311.92      283.09      4.35 o
   3   0   3        1.89        0.90      0.21 o
   4   0   3        0.18       -0.21      0.21 o
   5   0   3       41.23       39.82      1.19 o
   6   0   3      123.36      125.04      3.02 o
   7   0   3        3.05        3.07      0.45 o
   8   0   3        1.63        1.56      0.45 o
   9   0   3        2.68        2.98      0.90 o
  10   0   3        0.01       -0.50      0.80 o
  -9   1   3        0.98        1.89      0.90 o
  -8   1   3        0.05       -0.70      0.70 o
  -7   1   3        4.29        2.29      0.70 o
  -6   1   3        4.20        3.83      0.49 o
  -5   1   3        1.65        1.74      0.35 o
  -4   1   3        7.23        9.21      0.52 o
  -3   1   3       33.54       34.62      1.24 o
  -2   1   3       26.59       28.72      0.81 o
  -1   1   3       76.23       79.91      1.65 o
   0   1   3       68.86       63.89      1.31 o
   1   1   3      239.86      235.44      3.59 o
   2   1   3       59.40       61.43      1.19 o
   4   1   3        2.80        4.26      0.45 o
   5   1   3      114.74      109.60      3.33 o
   6   1   3       19.93       20.66      0.98 o
   7   1   3       10.82        8.98      0.70 o
   8   1   3        2.73        2.10      0.49 o
   9   1   3        0.79        0.86      0.52 o
  10   1   3        1.80        0.70      0.90 o
  -8   2   3        1.12       -0.30      0.70 o
  -7   2   3        0.04       -0.20      0.60 o
  -6   2   3        6.10        5.27      0.80 o
  -5   2   3        2.31        1.80      0.35 o
  -4   2   3       16.83       18.45      0.70 o
  -3   2   3        4.15        5.64      0.30 o
  -2   2   3      381.68      196.68      6.07 o
  -1   2   3       27.81       29.20      1.96 o
   0   2   3      532.11      583.47     10.13 o
   1   2   3      120.31      115.93      2.57 o
   2   2   3       10.49       11.19      0.36 o
   3   2   3      370.48      425.09      8.30 o
   4   2   3        8.69        6.83      0.42 o
   5   2   3        7.03        5.29      0.45 o
   6   2   3        6.49        2.69      0.67 o
   7   2   3        6.13        5.47      0.59 o
   8   2   3        4.14        2.42      0.56 o
   9   2   3        2.14        0.85      0.52 o
  -8   3   3        0.77        0.40      0.70 o
  -7   3   3        1.07        0.50      0.60 o
  -6   3   3        0.22       -0.20      0.50 o
  -5   3   3       33.80       30.54      1.59 o
  -4   3   3       71.86       76.02      4.43 o
  -3   3   3       73.22       76.39      1.49 o
  -2   3   3      181.54      178.55      5.57 o
   0   3   3      222.11      214.00      4.61 o
   1   3   3        7.91        9.12      0.80 o
   2   3   3        7.59        8.94      0.38 o
   3   3   3       11.52       12.48      0.44 o
   4   3   3       26.84       35.02      0.98 o
   5   3   3        2.31        2.69      0.35 o
   6   3   3        9.92        7.83      0.59 o
   7   3   3        2.81        2.43      0.55 o
   8   3   3        8.98        8.74      0.74 o
   9   3   3        0.05        0.20      0.70 o
  -8   4   3        1.02        0.00      0.70 o
  -7   4   3        0.23       -0.10      0.60 o
  -6   4   3        4.71        5.07      0.80 o
  -5   4   3        0.03       -0.50      0.50 o
  -4   4   3        1.32        3.58      0.60 o
  -3   4   3        1.12        1.23      0.35 o
  -2   4   3        0.18        0.70      0.20 o
  -1   4   3      279.33      334.24      8.01 o
   0   4   3      375.93      409.18     12.34 o
   1   4   3       99.64      117.76      2.60 o
   2   4   3      412.48      440.49      7.70 o
   3   4   3       15.83       21.74      1.29 o
   4   4   3       68.32       67.08      1.94 o
   5   4   3       13.14       13.63      0.63 o
   6   4   3        1.53        0.55      0.35 o
   7   4   3        0.18       -0.40      0.50 o
   8   4   3        2.58        3.48      0.80 o
   9   4   3        0.33       -0.40      0.70 o
  -8   5   3        0.00        0.00      0.70 o
  -7   5   3        4.46        6.57      0.99 o
  -6   5   3        1.06        0.80      0.60 o
  -5   5   3        0.01       -0.20      0.40 o
  -4   5   3       71.11       67.85      2.49 o
  -3   5   3       84.00       79.32      3.43 o
  -2   5   3        6.72        7.36      0.50 o
   1   5   3       89.06       91.43      2.04 o
   2   5   3       16.71       19.55      0.60 o
   3   5   3       90.17       90.15      1.72 o
   4   5   3       76.10       80.09      2.98 o
   5   5   3       11.08        9.15      0.80 o
   6   5   3        0.05        0.30      0.50 o
   7   5   3        0.16        0.40      0.50 o
   8   5   3        0.01       -0.60      0.60 o
   9   5   3        1.02        0.40      0.80 o
  -7   6   3        2.54        3.08      0.80 o
  -6   6   3        2.18        3.28      0.70 o
  -5   6   3        7.80        9.85      0.90 o
  -4   6   3        2.06        2.89      0.50 o
  -3   6   3       21.05       21.59      0.99 o
   2   6   3       96.50       96.58      2.22 o
   3   6   3        5.13        5.97      0.60 o
   4   6   3        1.00        1.19      0.40 o
   5   6   3       29.62       29.15      1.39 o
   6   6   3        2.31        2.29      0.60 o
   7   6   3        0.85        0.00      0.50 o
   8   6   3        0.12        0.00      0.60 o
  -6   7   3        0.71        1.69      0.60 o
  -5   7   3        0.13       -0.10      0.50 o
  -4   7   3        0.52        0.00      0.40 o
  -3   7   3        8.33        8.26      0.60 o
   2   7   3       63.21       61.48      2.09 o
   3   7   3        3.60        4.38      0.50 o
   4   7   3        0.63        0.40      0.40 o
   5   7   3        0.00       -0.40      0.40 o
   6   7   3        7.10        5.17      0.70 o
   7   7   3        0.99        1.49      0.60 o
   8   7   3        1.64        1.89      0.70 o
  -6   8   3        1.24        0.60      0.60 o
  -5   8   3        0.20       -0.10      0.50 o
  -4   8   3        2.27        1.39      0.40 o
   2   8   3       16.08       12.14      0.90 o
   3   8   3        0.59       -0.50      0.50 o
   4   8   3        6.39        6.37      0.70 o
   5   8   3        9.34        9.85      0.90 o
   6   8   3        0.37        0.90      0.60 o
   7   8   3        0.32        0.10      0.60 o
  -5   9   3        0.03        0.20      0.40 o
   2   9   3        2.43        1.79      0.40 o
   3   9   3        4.67        4.18      0.50 o
   4   9   3        5.04        5.17      0.60 o
   5   9   3        2.46        2.39      0.60 o
   6   9   3        2.27        2.79      0.70 o
   4  10   3        1.00        0.90      0.50 o
   5  10   3        0.00       -0.40      0.50 o
  -2 -10   4        1.03        0.40      0.70 o
  -1 -10   4        0.58        0.30      0.70 o
   0 -10   4        0.03       -0.40      0.60 o
   1 -10   4        0.00       -0.50      0.60 o
   2 -10   4        0.00       -0.30      0.60 o
   3 -10   4        2.70        2.69      0.80 o
  -4  -9   4        0.11       -0.20      0.70 o
  -3  -9   4        1.31        0.40      0.70 o
  -2  -9   4        0.00        0.20      0.60 o
  -1  -9   4        2.56        3.48      0.70 o
   0  -9   4        1.52        2.29      0.70 o
   1  -9   4        0.10        0.00      0.60 o
   2  -9   4        0.03       -0.30      0.60 o
   3  -9   4        4.58        5.17      0.90 o
   4  -9   4        4.04        4.48      0.90 o
   5  -9   4        0.60        0.70      0.70 o
  -5  -8   4        0.06        0.40      0.70 o
  -4  -8   4        0.60        0.40      0.70 o
  -3  -8   4        5.42        5.27      0.80 o
  -2  -8   4        0.14       -0.20      0.60 o
  -1  -8   4        4.61        3.28      0.70 o
   0  -8   4        3.99        4.78      0.80 o
   1  -8   4       18.55       16.51      1.19 o
   2  -8   4        5.70        5.47      0.80 o
   3  -8   4        0.90        0.90      0.60 o
   4  -8   4        2.02        2.39      0.80 o
   5  -8   4        0.76        0.40      0.70 o
   6  -8   4        0.27        0.20      0.70 o
  -6  -7   4        3.41        3.18      0.99 o
  -5  -7   4        0.55        0.40      0.70 o
  -4  -7   4        2.01        1.79      0.70 o
  -3  -7   4        2.15        2.59      0.70 o
  -2  -7   4        6.64        5.27      0.80 o
  -1  -7   4        9.73        7.76      0.90 o
   0  -7   4        8.22        5.77      0.80 o
   1  -7   4        1.28        0.10      0.50 o
   2  -7   4        1.30        2.09      0.60 o
   3  -7   4        4.94        4.87      0.80 o
   4  -7   4        2.75        2.89      0.70 o
   5  -7   4        4.65        4.38      0.80 o
   6  -7   4        1.01        2.59      0.70 o
   7  -7   4        0.03       -0.30      0.70 o
  -7  -6   4        6.53        7.06      1.29 o
  -6  -6   4        0.49        1.89      0.90 o
  -5  -6   4        2.78        2.79      0.80 o
  -4  -6   4        0.43        0.80      0.60 o
  -3  -6   4       15.66       12.63      1.09 o
  -2  -6   4        2.09        2.39      0.60 o
  -1  -6   4        1.80        1.99      0.50 o
   0  -6   4        1.91        2.19      0.50 o
   1  -6   4        5.87        4.38      0.70 o
   2  -6   4        0.61        1.79      0.50 o
   3  -6   4        2.81        1.69      0.50 o
   4  -6   4        1.08        0.70      0.60 o
   5  -6   4        0.97        0.90      0.60 o
   6  -6   4        1.02        0.30      0.60 o
   7  -6   4        0.09       -0.40      0.70 o
   8  -6   4        0.22        0.20      0.80 o
  -7  -5   4        0.01        0.00      0.90 o
  -6  -5   4        2.22        3.78      0.99 o
  -5  -5   4        1.80        1.89      0.80 o
  -4  -5   4        7.03        7.06      0.90 o
  -3  -5   4        0.72        0.13      0.31 o
  -2  -5   4       11.92       10.58      0.95 o
  -1  -5   4       19.55       21.07      0.72 o
   0  -5   4        0.03       -0.05      0.15 o
   1  -5   4        7.36        6.88      0.45 o
   2  -5   4        5.25        5.83      0.32 o
   3  -5   4       50.26       44.47      1.89 o
   4  -5   4        6.88        6.17      0.80 o
   5  -5   4        1.31        0.90      0.60 o
   6  -5   4        0.65        0.10      0.60 o
   7  -5   4        3.36        3.78      0.90 o
   8  -5   4        0.00       -0.60      0.70 o
  -8  -4   4        0.01       -0.80      0.80 o
  -7  -4   4        0.91        1.59      0.80 o
  -6  -4   4        8.79        8.09      0.72 o
  -5  -4   4        6.74        7.10      0.62 o
  -4  -4   4        0.09       -0.33      0.33 o
  -3  -4   4        3.98        3.55      0.50 o
  -2  -4   4        3.78        3.63      0.38 o
  -1  -4   4       17.91       19.17      0.99 o
   0  -4   4      223.76      216.38      3.92 o
   1  -4   4        6.72        7.77      0.56 o
   2  -4   4        1.20        0.63      0.19 o
   3  -4   4      127.60      134.01      3.56 o
   4  -4   4        4.57        5.29      0.70 o
   5  -4   4        0.05       -0.40      0.40 o
   6  -4   4        7.51        7.26      0.90 o
   7  -4   4        5.25        4.87      0.90 o
   8  -4   4        0.23       -0.70      0.70 o
   9  -4   4        0.18        0.40      0.90 o
  -8  -3   4        0.00        0.90      0.90 o
  -7  -3   4        3.83        3.21      0.59 o
  -6  -3   4        0.58        0.25      0.40 o
  -5  -3   4       18.60       17.78      0.88 o
  -4  -3   4        0.12        0.36      0.31 o
  -3  -3   4        0.25       -0.23      0.24 o
  -2  -3   4        1.31        0.20      0.28 o
  -1  -3   4      190.22      199.96      4.47 o
   0  -3   4     1048.71     1043.79     18.15 o
   1  -3   4       68.64       78.73      1.72 o
   2  -3   4       37.60       39.89      1.43 o
   3  -3   4       33.84       39.12      1.36 o
   4  -3   4       81.85       87.57      2.18 o
   5  -3   4       26.09       24.54      0.91 o
   6  -3   4       21.89       22.48      1.39 o
   7  -3   4        2.55        2.29      0.70 o
   8  -3   4        0.12        0.10      0.70 o
   9  -3   4        0.23       -0.10      0.70 o
  -8  -2   4        0.19       -0.20      0.70 o
  -7  -2   4        7.84        7.91      0.74 o
  -6  -2   4        0.65        0.35      0.42 o
  -5  -2   4       31.62       32.41      1.16 o
  -4  -2   4        5.85        6.82      0.52 o
  -3  -2   4      281.09      283.03      6.30 o
  -2  -2   4       16.19       19.08      0.74 o
  -1  -2   4      207.37      199.21      4.47 o
   0  -2   4       84.63       88.35      2.02 o
   1  -2   4       25.90       23.21      0.59 o
   2  -2   4      287.85      269.00      5.98 o
   3  -2   4        0.06        0.10      0.21 o
   4  -2   4        2.18        2.70      0.31 o
   5  -2   4       11.64       12.66      0.67 o
   6  -2   4       16.15       16.06      0.76 o
   7  -2   4       12.53       11.58      1.49 o
   8  -2   4        3.11        2.59      0.80 o
   9  -2   4        0.69        1.39      0.80 o
  -8  -1   4        1.08        0.99      0.80 o
  -7  -1   4        0.33        1.19      0.49 o
  -6  -1   4        3.22        3.51      0.95 o
  -5  -1   4       10.28       11.33      0.74 o
  -4  -1   4       54.10       49.47      1.44 o
  -3  -1   4        5.98        5.67      0.42 o
  -2  -1   4       18.22       14.19      0.90 o
  -1  -1   4      616.78      619.87     17.76 o
   0  -1   4      129.15      141.50      3.20 o
   1  -1   4      128.70      130.65      2.95 o
   3  -1   4       26.91       27.91      0.88 o
   4  -1   4      135.58      118.43      2.78 o
   5  -1   4        2.01        1.52      0.31 o
   6  -1   4        0.19        0.65      0.35 o
   7  -1   4        3.38        3.29      0.80 o
   8  -1   4        1.69        0.70      0.70 o
   9  -1   4        6.82        6.17      1.09 o
  -8   0   4        0.62        0.10      0.80 o
  -7   0   4        3.36        2.89      0.80 o
  -6   0   4        1.52        1.14      0.45 o
  -5   0   4        7.21        7.29      0.59 o
  -4   0   4       10.40       11.26      0.63 o
  -3   0   4       47.88       47.18      1.30 o
  -2   0   4        5.51        4.43      0.35 o
  -1   0   4      108.64      129.65      2.41 o
   0   0   4       35.21       31.10      0.90 o
   1   0   4      278.73      272.63      4.86 o
   2   0   4       48.04       48.33      1.23 o
   3   0   4        0.59        0.80      0.21 o
   4   0   4       57.72       57.27      1.51 o
   5   0   4        8.23        7.85      1.04 o
   6   0   4      123.54      120.22      2.99 o
   7   0   4       37.61       38.85      2.54 o
   8   0   4        0.16        0.56      0.50 o
   9   0   4        0.68        0.80      0.80 o
  10   0   4        0.42       -0.50      0.80 o
  -8   1   4        0.00       -0.70      0.70 o
  -7   1   4        2.12        1.19      0.70 o
  -6   1   4        0.26        0.30      0.60 o
  -5   1   4        9.28        8.54      0.59 o
  -4   1   4        0.64        0.65      0.28 o
  -3   1   4       61.51       54.34      1.44 o
  -2   1   4        0.00       -0.16      0.17 o
  -1   1   4      431.14      450.25      7.93 o
   0   1   4      483.35      479.44      8.39 o
   1   1   4       46.66       51.87      1.05 o
   2   1   4       42.47       45.57      0.96 o
   3   1   4      218.62      214.14      4.75 o
   4   1   4       25.04       28.42      0.88 o
   5   1   4        9.23        8.73      0.80 o
   6   1   4      258.23      260.78      9.15 o
   7   1   4       20.67       19.38      0.95 o
   8   1   4        0.00       -0.20      0.42 o
   9   1   4        0.89        0.30      0.99 o
  10   1   4        0.08        0.30      0.90 o
  -8   2   4        0.06        0.50      0.70 o
  -7   2   4        1.83        1.39      0.70 o
  -6   2   4        2.14        0.99      0.70 o
  -5   2   4        1.28        0.32      0.38 o
  -4   2   4       24.55       23.46      0.85 o
  -3   2   4        2.34        2.01      0.28 o
  -2   2   4        6.14        7.91      0.42 o
  -1   2   4      711.91      750.04     16.00 o
   0   2   4       99.86       96.63      2.22 o
   1   2   4        4.26        4.19      0.23 o
   2   2   4      158.38      155.70      3.64 o
   3   2   4      345.86      383.28      8.88 o
   4   2   4        2.97        5.08      0.45 o
   5   2   4       19.82       19.63      0.81 o
   6   2   4       20.09       16.28      0.88 o
   7   2   4        2.18        0.40      0.42 o
   8   2   4       15.32       15.70      0.95 o
   9   2   4        1.35        0.50      0.80 o
  -8   3   4        0.00       -0.50      0.70 o
  -7   3   4        0.37        0.70      0.60 o
  -6   3   4        0.01        0.20      0.50 o
  -5   3   4       13.53       10.84      0.99 o
  -4   3   4      177.82      175.25      4.01 o
  -2   3   4        5.84        8.63      0.45 o
  -1   3   4       17.25       19.67      0.48 o
   0   3   4      109.87      112.78      2.05 o
   1   3   4       98.67      107.03      1.97 o
   2   3   4      285.15      296.40      9.10 o
   3   3   4      151.81      163.29      3.01 o
   4   3   4       30.45       30.65      0.95 o
   5   3   4       12.00       12.97      0.70 o
   6   3   4        2.03        1.83      0.42 o
   7   3   4        1.28        0.28      0.38 o
   8   3   4        0.00       -0.60      0.60 o
   9   3   4        0.70        1.39      0.70 o
  -8   4   4        0.00        0.20      0.70 o
  -7   4   4        5.28        5.57      0.90 o
  -6   4   4        0.03        0.10      0.50 o
  -5   4   4        5.72        4.78      0.70 o
  -4   4   4       67.45       70.73      2.59 o
  -3   4   4        3.42        3.78      0.50 o
  -2   4   4       50.09       45.27      1.59 o
  -1   4   4        0.52        0.30      0.14 o
   0   4   4       13.85       14.48      0.45 o
   1   4   4        1.38        0.85      0.14 o
   2   4   4       73.12       80.68      1.53 o
   3   4   4       38.55       35.73      1.02 o
   4   4   4       64.51       66.61      1.40 o
   5   4   4       12.61       13.17      0.70 o
   6   4   4       20.96       19.82      0.84 o
   7   4   4        4.50        3.98      0.70 o
   8   4   4        3.48        5.17      0.90 o
   9   4   4        1.65        1.39      0.80 o
  -7   5   4        0.14        1.29      0.70 o
  -6   5   4        0.00        0.20      0.50 o
  -5   5   4       15.05       15.92      1.09 o
  -4   5   4        0.00        0.90      0.40 o
  -3   5   4        9.36        9.25      0.70 o
  -2   5   4       15.68       16.12      0.80 o
  -1   5   4        2.46        3.42      0.24 o
   0   5   4       37.46       28.83      0.74 o
   1   5   4        1.82        0.99      0.14 o
   2   5   4        9.83        7.78      0.38 o
   3   5   4       17.26       15.63      0.48 o
   4   5   4        7.02        7.26      0.70 o
   5   5   4       28.02       24.77      1.19 o
   6   5   4       85.09       75.61      2.79 o
   7   5   4        1.74        0.70      0.50 o
   8   5   4        0.89        0.30      0.60 o
   9   5   4        0.20        0.10      0.70 o
  -7   6   4        0.84        1.39      0.70 o
  -6   6   4        0.78        1.69      0.60 o
  -5   6   4        0.27        0.60      0.50 o
  -4   6   4        1.60        1.29      0.40 o
  -3   6   4        1.07        0.70      0.30 o
  -2   6   4        0.77        0.40      0.20 o
   1   6   4        1.68        1.10      0.21 o
   2   6   4       37.71       36.66      0.98 o
   3   6   4      116.44      110.93      3.58 o
   4   6   4        6.66        6.17      0.60 o
   5   6   4        6.71        5.17      0.70 o
   6   6   4        0.26       -0.20      0.50 o
   7   6   4        0.05       -0.30      0.50 o
   8   6   4        6.26        6.37      0.90 o
  -6   7   4        0.22       -0.40      0.50 o
  -5   7   4        1.57        1.49      0.50 o
  -4   7   4       13.04       13.63      0.90 o
  -3   7   4        0.02       -0.20      0.30 o
   2   7   4      172.33      172.21      5.37 o
   3   7   4       65.71       66.66      2.39 o
   4   7   4        0.01       -0.20      0.40 o
   5   7   4        3.98        3.48      0.60 o
   6   7   4        0.00       -0.50      0.50 o
   7   7   4        0.14       -0.50      0.50 o
   8   7   4        0.48       -0.10      0.60 o
  -5   8   4        3.17        3.48      0.60 o
  -4   8   4        2.71        3.68      0.50 o
   2   8   4       31.51       28.05      1.19 o
   3   8   4        0.14       -0.40      0.40 o
   4   8   4        8.34        8.46      0.80 o
   5   8   4        6.92        7.56      0.80 o
   6   8   4        1.66        1.59      0.60 o
   7   8   4        0.30        0.10      0.60 o
   3   9   4        0.54        0.70      0.40 o
   4   9   4        0.74       -0.30      0.40 o
   5   9   4        0.44        0.50      0.50 o
   6   9   4        1.85        2.39      0.70 o
   3  10   4        1.43        1.79      0.40 o
   4  10   4        1.23        1.19      0.50 o
  -1 -10   5        0.12       -0.20      0.70 o
   0 -10   5        2.11        2.59      0.90 o
   1 -10   5        0.67       -0.10      0.70 o
   2 -10   5        1.25        2.19      0.80 o
  -3  -9   5        1.20        0.80      0.70 o
  -2  -9   5        0.49        0.10      0.70 o
  -1  -9   5        0.82        0.70      0.70 o
   0  -9   5        1.71        1.09      0.70 o
   1  -9   5        0.17       -0.40      0.60 o
   2  -9   5        0.03       -0.40      0.60 o
   3  -9   5        1.45        0.90      0.80 o
   4  -9   5       10.52       14.52      1.39 o
  -5  -8   5        0.26       -0.10      0.70 o
  -4  -8   5        0.74       -0.50      0.70 o
  -3  -8   5        2.18        1.99      0.80 o
  -2  -8   5        1.73        2.19      0.70 o
  -1  -8   5        1.57        0.70      0.60 o
   0  -8   5        0.63        0.70      0.60 o
   1  -8   5        0.46        0.30      0.60 o
   2  -8   5        0.07       -0.50      0.60 o
   3  -8   5        3.72        3.18      0.80 o
   4  -8   5        3.96        4.28      0.80 o
   5  -8   5        0.10        1.19      0.70 o
   6  -8   5        0.24       -0.20      0.80 o
  -5  -7   5        0.32        0.50      0.70 o
  -4  -7   5        0.19       -0.40      0.60 o
  -3  -7   5        1.55        0.99      0.70 o
  -2  -7   5        0.07        0.10      0.60 o
  -1  -7   5        1.13        2.19      0.60 o
   0  -7   5        5.55        5.47      0.80 o
   1  -7   5       32.58       31.14      1.69 o
   2  -7   5        1.23       -0.10      0.60 o
   3  -7   5        1.85        0.30      0.60 o
   4  -7   5        1.31        1.39      0.70 o
   5  -7   5        0.36        1.59      0.70 o
   6  -7   5        0.11       -0.50      0.70 o
   7  -7   5        0.00        1.09      0.80 o
  -6  -6   5       20.29       22.58      1.79 o
  -5  -6   5        9.89        9.05      1.19 o
  -4  -6   5        0.07        0.30      0.70 o
  -3  -6   5        3.93        2.69      0.70 o
  -2  -6   5       13.40       15.32      1.19 o
  -1  -6   5        0.29        0.70      0.50 o
   0  -6   5       11.16       13.53      1.09 o
   1  -6   5        0.07        0.30      0.50 o
   2  -6   5        1.46        0.50      0.50 o
   3  -6   5       15.39       14.03      1.19 o
   4  -6   5        1.36        0.60      0.60 o
   5  -6   5        5.26        4.78      0.80 o
   6  -6   5        3.01        3.18      0.80 o
   7  -6   5        0.27        0.00      0.70 o
  -7  -5   5        5.96        5.97      1.19 o
  -6  -5   5        1.96        3.28      0.99 o
  -5  -5   5       18.27       21.29      1.59 o
  -4  -5   5       24.54       25.47      1.59 o
  -3  -5   5       15.05       17.15      1.24 o
  -2  -5   5       12.21       10.99      1.04 o
  -1  -5   5       19.73       19.38      0.84 o
   0  -5   5       19.72       21.42      0.79 o
   1  -5   5        0.06        0.47      0.26 o
   2  -5   5       10.52       10.24      0.55 o
   3  -5   5        6.88        6.07      0.80 o
   4  -5   5        7.13        8.56      0.90 o
   5  -5   5        8.81        8.36      0.90 o
   6  -5   5        0.52        0.10      0.70 o
   7  -5   5        2.49        2.59      0.80 o
   8  -5   5        0.00       -0.30      0.70 o
  -7  -4   5        0.02        0.00      0.80 o
  -6  -4   5        2.10        0.70      0.80 o
  -5  -4   5        0.42        0.78      0.45 o
  -4  -4   5       10.17       11.18      1.64 o
  -3  -4   5       26.86       25.62      1.54 o
  -2  -4   5       87.04       89.47      4.63 o
  -1  -4   5        3.56        3.75      0.40 o
   0  -4   5       10.21       11.54      0.62 o
   1  -4   5       34.33       38.61      1.74 o
   2  -4   5       13.03       12.58      0.80 o
   3  -4   5       36.34       38.60      3.13 o
   4  -4   5       13.40       12.64      0.62 o
   5  -4   5        0.62        0.60      0.50 o
   6  -4   5        0.01       -0.50      0.50 o
   7  -4   5        7.00        5.67      0.90 o
   8  -4   5        0.57        0.80      0.70 o
   9  -4   5        0.83       -0.10      0.80 o
  -7  -3   5        2.46        2.59      0.59 o
  -6  -3   5        2.08        2.08      0.52 o
  -5  -3   5        1.23        0.81      0.50 o
  -4  -3   5       19.13       16.84      0.88 o
  -3  -3   5        0.56        0.56      0.31 o
  -2  -3   5        0.91        0.50      0.28 o
  -1  -3   5        3.40        2.01      0.38 o
   0  -3   5      976.90      963.16     20.61 o
   1  -3   5      271.83      272.46      6.05 o
   2  -3   5       31.28       27.05      1.14 o
   3  -3   5        8.09       10.02      0.55 o
   4  -3   5        7.01        7.28      0.52 o
   5  -3   5        0.01       -0.05      0.65 o
   6  -3   5        1.70        1.19      0.60 o
   7  -3   5        0.52        0.10      0.60 o
   8  -3   5        0.18        0.30      0.70 o
   9  -3   5        0.00        0.90      0.80 o
  -8  -2   5        0.03        0.40      0.70 o
  -7  -2   5        1.35        2.55      0.59 o
  -6  -2   5        2.30        1.79      0.49 o
  -5  -2   5       11.49       10.43      0.74 o
  -4  -2   5        2.78        1.98      0.38 o
  -3  -2   5        0.09        0.60      0.31 o
  -2  -2   5        5.25        5.45      0.45 o
  -1  -2   5       47.15       56.63      1.74 o
   0  -2   5      475.05      449.23      9.74 o
   1  -2   5       38.15       38.13      1.09 o
   2  -2   5       90.78       86.89      2.11 o
   3  -2   5        0.16        0.38      0.24 o
   4  -2   5       31.84       33.85      1.05 o
   5  -2   5        0.40        0.61      0.31 o
   6  -2   5        0.46        0.57      0.38 o
   7  -2   5        0.74        1.19      0.70 o
   8  -2   5        3.29        2.89      0.90 o
   9  -2   5        0.08       -0.80      0.80 o
  -8  -1   5        0.04       -0.20      0.70 o
  -7  -1   5        2.17        1.19      0.70 o
  -6  -1   5        1.22        1.24      0.55 o
  -5  -1   5        1.89        2.09      0.42 o
  -4  -1   5        0.25        0.46      0.31 o
  -3  -1   5      329.94      321.21      7.14 o
  -2  -1   5      117.49      128.29      3.06 o
  -1  -1   5      139.83      148.52      3.41 o
   0  -1   5       75.36       89.23      2.14 o
   1  -1   5        6.36        5.21      0.38 o
   2  -1   5      127.77      122.79      2.85 o
   3  -1   5       38.56       34.30      1.02 o
   4  -1   5        0.00        0.07      0.24 o
   5  -1   5       59.36       60.68      2.29 o
   6  -1   5       60.61       65.47      1.82 o
   7  -1   5        5.55        5.93      0.59 o
   8  -1   5        3.00        2.98      0.90 o
   9  -1   5        0.00       -0.30      0.80 o
  -8   0   5        0.10       -0.20      0.80 o
  -7   0   5        0.33        0.99      0.70 o
  -6   0   5        2.51        2.83      0.52 o
  -5   0   5        2.00        1.53      0.55 o
  -4   0   5       12.83       14.94      0.74 o
  -3   0   5        7.59        7.55      0.52 o
  -2   0   5       25.38       26.73      0.88 o
  -1   0   5      336.32      339.91      7.42 o
   0   0   5      195.72      219.24      4.89 o
   1   0   5      439.31      489.02     10.55 o
   2   0   5      236.84      252.34      5.59 o
   3   0   5       21.82       22.95      0.95 o
   4   0   5       66.15       68.58      2.89 o
   5   0   5        1.76        1.60      0.35 o
   6   0   5        5.70        8.04      0.67 o
   7   0   5        7.28        7.03      0.59 o
   8   0   5        0.34        0.02      0.50 o
   9   0   5        2.50        2.29      0.90 o
  -8   1   5        2.03        2.39      0.90 o
  -7   1   5        6.75        7.86      1.09 o
  -6   1   5        2.48        0.90      0.70 o
  -5   1   5        9.74       10.00      0.70 o
  -4   1   5       10.00       10.85      0.63 o
  -3   1   5        3.69        2.02      0.35 o
  -2   1   5        3.80        3.25      0.50 o
  -1   1   5        8.05        8.29      0.59 o
   0   1   5       64.11       54.36      1.13 o
   1   1   5      717.00      716.57     12.50 o
   2   1   5        3.00        3.04      0.28 o
   3   1   5      596.45      618.90     13.33 o
   4   1   5       30.48       32.20      1.09 o
   5   1   5        5.54        5.56      0.45 o
   6   1   5       93.46       92.42      2.43 o
   7   1   5       21.68       24.44      1.05 o
   8   1   5        1.92        2.15      0.65 o
   9   1   5        0.03        0.10      0.49 o
  -8   2   5        0.02       -0.40      0.80 o
  -7   2   5        4.24        4.58      0.90 o
  -6   2   5        8.33        6.96      0.99 o
  -5   2   5        2.54        0.70      0.70 o
  -4   2   5       26.79       27.79      0.98 o
  -3   2   5        8.16        8.00      0.60 o
  -2   2   5       12.05       10.42      0.58 o
  -1   2   5       28.12       35.71      0.82 o
   0   2   5      122.72      133.64      2.47 o
   1   2   5        4.90        4.61      0.26 o
   2   2   5       14.28       14.60      0.48 o
   3   2   5      262.96      269.85      5.94 o
   4   2   5       63.97       64.38      1.69 o
   5   2   5       97.92       92.64      3.38 o
   6   2   5        0.83       -0.35      0.35 o
   7   2   5        8.01        7.84      0.63 o
   8   2   5        3.43        3.26      0.59 o
   9   2   5        0.00       -0.60      0.70 o
  -7   3   5        0.00        1.59      0.70 o
  -6   3   5        0.93        0.80      0.60 o
  -5   3   5        6.96        5.17      0.80 o
  -4   3   5       72.62       73.02      2.79 o
  -2   3   5       19.15       18.78      1.89 o
  -1   3   5       53.73       69.67      1.38 o
   0   3   5       40.63       45.70      0.94 o
   1   3   5       11.85       11.53      1.11 o
   2   3   5       28.10       28.82      0.71 o
   3   3   5        8.20        9.57      0.43 o
   4   3   5       22.74       24.28      0.84 o
   5   3   5        0.42        0.70      0.28 o
   6   3   5        1.33        1.34      0.35 o
   7   3   5        9.04        9.31      0.70 o
   8   3   5        0.00       -0.60      0.60 o
   9   3   5        0.00       -0.40      0.70 o
  -7   4   5        0.44        1.29      0.70 o
  -6   4   5        2.13        2.19      0.70 o
  -5   4   5        0.59        0.10      0.50 o
  -4   4   5       81.98       80.09      2.89 o
  -3   4   5       35.09       36.21      1.49 o
  -2   4   5        6.66        5.82      0.40 o
  -1   4   5        0.08        0.65      0.21 o
   0   4   5       38.05       44.12      1.13 o
   1   4   5       20.16       20.69      0.95 o
   2   4   5        0.03        0.05      0.13 o
   3   4   5       39.96       39.51      1.09 o
   4   4   5       57.31       60.42      2.24 o
   5   4   5       12.51       11.17      1.14 o
   6   4   5       10.42        9.85      0.99 o
   7   4   5        4.66        4.48      0.70 o
   8   4   5        1.53        2.09      0.70 o
   9   4   5        5.61        7.76      1.09 o
  -7   5   5        5.28        6.07      0.99 o
  -6   5   5        5.20        5.47      0.80 o
  -5   5   5        6.64        7.36      0.80 o
  -4   5   5        2.73        2.49      0.50 o
  -3   5   5        0.98        1.09      0.40 o
  -2   5   5       28.61       26.96      1.09 o
  -1   5   5       21.15       19.85      0.63 o
   0   5   5        4.78        5.78      0.35 o
   1   5   5       61.89       57.55      1.41 o
   2   5   5      167.12      163.01      3.66 o
   3   5   5        2.14        2.44      0.23 o
   4   5   5       11.02       13.03      0.80 o
   5   5   5        5.79        6.17      0.70 o
   6   5   5        0.26        0.70      0.60 o
   7   5   5        0.10       -0.30      0.50 o
   8   5   5        0.00        0.30      0.60 o
   9   5   5        0.35        0.90      0.80 o
  -6   6   5        0.14       -0.20      0.60 o
  -5   6   5        3.53        3.58      0.70 o
  -4   6   5        8.18        6.77      0.70 o
  -3   6   5       29.70       27.26      1.19 o
  -2   6   5       27.88       20.00      0.90 o
  -1   6   5        0.42        0.50      0.30 o
   0   6   5       23.91       22.53      0.67 o
   1   6   5        3.51        3.07      0.35 o
   2   6   5       82.32       86.06      2.89 o
   3   6   5        0.32       -0.30      0.40 o
   4   6   5        0.54        0.60      0.40 o
   5   6   5        9.79        9.65      0.90 o
   6   6   5       12.66        8.95      0.90 o
   7   6   5        1.35        1.79      0.60 o
   8   6   5        2.14        1.59      0.70 o
  -6   7   5        0.36        0.40      0.60 o
  -5   7   5        0.02        0.50      0.50 o
  -4   7   5        1.46        1.29      0.50 o
  -3   7   5       16.34       15.32      0.90 o
  -2   7   5        0.56        0.90      0.30 o
   1   7   5        2.49        2.09      0.40 o
   2   7   5       38.38       33.73      1.39 o
   3   7   5       31.71       30.24      1.29 o
   4   7   5        4.85        5.17      0.60 o
   5   7   5        0.30        0.50      0.50 o
   6   7   5        0.04       -0.50      0.50 o
   7   7   5        1.02        1.59      0.60 o
   8   7   5        1.29        0.99      0.70 o
  -5   8   5        0.00        0.60      0.50 o
  -4   8   5        0.36        1.09      0.40 o
  -3   8   5        1.29        1.69      0.40 o
   2   8   5        1.16        1.69      0.40 o
   3   8   5       15.14       16.42      0.99 o
   4   8   5        4.52        4.18      0.60 o
   5   8   5        0.09       -0.50      0.50 o
   6   8   5        2.31        1.99      0.60 o
   7   8   5        0.07       -0.30      0.60 o
  -4   9   5        0.87        2.09      0.40 o
   2   9   5        1.07        1.39      0.40 o
   3   9   5        4.11        3.48      0.50 o
   4   9   5        0.06        0.20      0.40 o
   5   9   5        0.80        0.30      0.50 o
   6   9   5        0.11       -0.50      0.50 o
   3  10   5        0.57        0.70      0.40 o
   4  10   5        0.04       -0.40      0.40 o
  -2  -9   6        0.39        0.70      0.80 o
  -1  -9   6        0.04       -0.40      0.70 o
   0  -9   6        1.24        0.40      0.80 o
   1  -9   6        2.95        2.09      0.80 o
   2  -9   6        0.08        0.30      0.70 o
   3  -9   6        0.37        0.40      0.80 o
   4  -9   6        0.17        0.70      0.80 o
  -4  -8   6        0.10        0.20      0.80 o
  -3  -8   6        1.33        0.30      0.70 o
  -2  -8   6        0.53        0.30      0.70 o
  -1  -8   6        0.39       -0.50      0.70 o
   0  -8   6        0.63        0.20      0.70 o
   1  -8   6        0.92        0.60      0.70 o
   2  -8   6        0.49        0.10      0.70 o
   3  -8   6        0.19       -0.60      0.60 o
   4  -8   6        1.06        1.79      0.80 o
   5  -8   6        1.84        1.19      0.80 o
  -5  -7   6        6.28        6.77      1.09 o
  -4  -7   6        0.72        0.30      0.80 o
  -3  -7   6        1.37        1.19      0.80 o
  -2  -7   6        0.01       -0.10      0.60 o
  -1  -7   6        0.19        0.00      0.60 o
   0  -7   6        0.01        0.40      0.60 o
   1  -7   6        0.03        0.20      0.60 o
   2  -7   6        0.31        0.50      0.60 o
   3  -7   6        0.55        0.10      0.60 o
   4  -7   6        0.08        1.09      0.70 o
   5  -7   6        1.19        0.90      0.80 o
   6  -7   6        0.02       -0.40      0.70 o
  -6  -6   6        0.74        1.89      0.99 o
  -5  -6   6        1.14        0.80      0.80 o
  -4  -6   6        5.63        5.87      0.99 o
  -3  -6   6        9.22        7.56      1.09 o
  -2  -6   6        1.48        2.19      0.70 o
  -1  -6   6        0.26        0.40      0.60 o
   0  -6   6        5.94        5.97      0.90 o
   1  -6   6        1.59        1.29      0.70 o
   2  -6   6        2.16        2.09      0.70 o
   3  -6   6       15.26       14.62      1.19 o
   4  -6   6        0.04        0.50      0.60 o
   5  -6   6        2.77        2.19      0.80 o
   6  -6   6        1.08        0.40      0.70 o
   7  -6   6        4.15        2.98      0.90 o
  -6  -5   6        4.39        4.87      1.09 o
  -5  -5   6        6.09        6.86      1.09 o
  -4  -5   6        5.18        4.78      0.90 o
  -3  -5   6       35.09       31.04      1.79 o
  -2  -5   6        7.70        7.96      0.99 o
  -1  -5   6        0.86       -0.13      0.38 o
   0  -5   6       81.19       76.74      2.04 o
   1  -5   6        5.91        7.23      0.55 o
   2  -5   6       11.76       14.62      1.19 o
   3  -5   6        3.63        3.18      0.70 o
   4  -5   6        5.90        6.57      0.90 o
   5  -5   6        1.84        1.49      0.70 o
   6  -5   6        2.39        1.79      0.80 o
   7  -5   6        0.01       -0.60      0.70 o
   8  -5   6        0.09        0.20      0.80 o
  -7  -4   6        0.07        0.50      0.90 o
  -6  -4   6        0.10        0.80      0.80 o
  -5  -4   6        3.62        3.38      0.90 o
  -4  -4   6        0.30        0.24      0.38 o
  -3  -4   6        7.33        6.69      0.59 o
  -2  -4   6       28.71       25.93      1.09 o
  -1  -4   6      270.31      267.82      9.40 o
   0  -4   6       13.39       12.65      0.76 o
   1  -4   6       36.06       30.70      1.05 o
   2  -4   6        7.35        6.22      0.45 o
   3  -4   6       10.41       10.29      0.62 o
   4  -4   6        3.55        3.78      0.40 o
   5  -4   6        1.98        1.39      0.60 o
   6  -4   6        0.16        1.19      0.70 o
   7  -4   6        1.73        1.09      0.70 o
   8  -4   6        0.00        0.20      0.70 o
  -7  -3   6        0.33        0.30      0.90 o
  -6  -3   6        0.17        0.17      0.45 o
  -5  -3   6        0.97        1.19      0.50 o
  -4  -3   6        3.25        3.10      0.49 o
  -3  -3   6       56.03       53.82      1.58 o
  -2  -3   6        3.78        3.21      0.45 o
  -1  -3   6        2.45        2.62      0.40 o
   0  -3   6        1.69        2.05      0.38 o
   1  -3   6       13.36       12.53      0.70 o
   2  -3   6        6.04        5.66      0.45 o
   3  -3   6       25.99       25.13      0.91 o
   4  -3   6        2.49        2.18      0.38 o
   5  -3   6        2.17        1.73      0.38 o
   6  -3   6        0.15       -0.20      0.60 o
   7  -3   6        3.02        1.49      0.70 o
   8  -3   6        0.23        0.80      0.70 o
   9  -3   6        1.90        1.79      0.90 o
  -7  -2   6        0.44        1.39      0.70 o
  -6  -2   6        0.70        1.04      0.49 o
  -5  -2   6        0.26       -0.14      0.38 o
  -4  -2   6       12.72       11.75      0.85 o
  -3  -2   6        0.22        0.65      0.40 o
  -2  -2   6        5.51        5.23      0.60 o
  -1  -2   6       70.30       70.90      1.86 o
   0  -2   6       36.19       33.96      1.09 o
   1  -2   6      169.39      176.72      4.08 o
   2  -2   6       10.11       10.19      0.59 o
   3  -2   6       82.12       72.54      1.90 o
   4  -2   6        4.26        6.27      0.48 o
   5  -2   6        9.86       10.93      1.09 o
   6  -2   6       18.60       20.90      1.64 o
   7  -2   6        9.49        8.56      0.99 o
   8  -2   6        0.00       -0.50      0.70 o
   9  -2   6        2.45        2.49      0.99 o
  -7  -1   6        0.54        0.90      0.70 o
  -6  -1   6        0.75        0.45      0.45 o
  -5  -1   6        1.18        0.70      0.42 o
  -4  -1   6        2.37        1.58      0.40 o
  -3  -1   6        0.00        0.61      0.31 o
  -2  -1   6        0.03       -0.24      0.24 o
  -1  -1   6        6.65        9.26      0.56 o
   0  -1   6        0.31        1.54      0.35 o
   1  -1   6      171.70      184.70      4.19 o
   2  -1   6        5.30        4.39      0.45 o
   3  -1   6       14.53       16.64      0.80 o
   4  -1   6       21.81       22.35      0.88 o
   5  -1   6       52.60       49.43      1.47 o
   6  -1   6      109.14      117.06      2.95 o
   7  -1   6        5.05        5.13      0.59 o
   8  -1   6        0.39       -0.10      0.70 o
   9  -1   6        0.75        0.99      0.90 o
  -7   0   6        5.71        5.27      0.99 o
  -6   0   6        0.32       -0.40      0.60 o
  -5   0   6        0.47        0.50      0.38 o
  -4   0   6        1.56        2.26      0.42 o
  -3   0   6       27.90       28.39      1.02 o
  -2   0   6        3.35        4.63      0.42 o
  -1   0   6      134.71      131.02      3.06 o
   0   0   6      101.83      110.84      2.64 o
   1   0   6      109.01      124.13      2.92 o
   2   0   6        5.24        6.56      0.45 o
   3   0   6      414.22      413.68      9.04 o
   4   0   6       19.99       23.74      1.09 o
   5   0   6        6.77        8.04      0.59 o
   6   0   6       66.08       70.50      1.97 o
   7   0   6        1.51        2.08      0.45 o
   8   0   6        1.75        1.45      0.48 o
   9   0   6        0.03       -0.10      0.80 o
  -7   1   6        9.35        7.66      1.09 o
  -6   1   6        0.00       -0.70      0.70 o
  -5   1   6       12.49       11.74      1.09 o
  -4   1   6       41.97       46.15      1.44 o
  -3   1   6        3.27        3.11      0.38 o
  -2   1   6       16.69       15.85      0.70 o
  -1   1   6      328.37      342.82      9.95 o
   0   1   6        8.53        6.86      0.60 o
   1   1   6        2.69        2.44      0.28 o
   2   1   6      162.05      175.43      3.97 o
   3   1   6       12.59       14.32      0.67 o
   4   1   6        0.32        0.70      0.28 o
   5   1   6       89.97       88.29      2.29 o
   6   1   6        4.66        4.57      0.55 o
   7   1   6        9.30        8.20      1.24 o
   8   1   6        1.15        1.40      0.52 o
   9   1   6        0.06        0.38      0.52 o
  -7   2   6        2.23        3.68      0.90 o
  -6   2   6        0.07        0.00      0.60 o
  -5   2   6       87.22       90.63      3.38 o
  -4   2   6       56.81       55.41      2.39 o
  -3   2   6       40.76       39.60      1.44 o
  -2   2   6        5.72        6.39      0.42 o
  -1   2   6        6.34        6.83      0.38 o
   0   2   6        6.44       11.02      0.71 o
   1   2   6      211.91      218.39      3.99 o
   2   2   6       12.98       11.72      0.56 o
   3   2   6       47.46       48.90      1.34 o
   4   2   6       13.83       11.30      0.59 o
   5   2   6        5.89        5.23      0.49 o
   6   2   6        0.13       -0.45      0.45 o
   7   2   6       10.58       11.22      0.74 o
   8   2   6        0.25       -0.32      0.45 o
   9   2   6        1.94        2.19      0.80 o
  -7   3   6        3.48        4.28      0.90 o
  -6   3   6        0.36        0.80      0.60 o
  -5   3   6        0.66        0.99      0.60 o
  -4   3   6        6.66        7.46      0.80 o
  -3   3   6       53.96       53.52      2.09 o
  -2   3   6        3.77        4.01      0.45 o
  -1   3   6      125.01      126.03      3.93 o
   0   3   6        1.27        3.15      0.95 o
   1   3   6        1.47        0.81      0.19 o
   2   3   6        0.46        0.53      0.17 o
   3   3   6       97.72       86.51      2.11 o
   4   3   6        3.63        3.53      0.35 o
   5   3   6       28.42       29.12      1.02 o
   6   3   6       42.13       37.79      1.23 o
   7   3   6        0.67        0.50      0.60 o
   8   3   6        4.11        4.28      0.80 o
   9   3   6        1.24        2.39      0.80 o
  -7   4   6        0.30        1.89      0.80 o
  -6   4   6        0.11       -0.30      0.60 o
  -5   4   6        7.15        5.87      0.80 o
  -4   4   6        1.02        1.29      0.50 o
  -3   4   6       59.08       55.51      2.19 o
  -2   4   6        3.50        5.27      0.60 o
  -1   4   6      139.65      135.05      3.13 o
   0   4   6       14.69       13.80      0.84 o
   1   4   6      120.50      116.79      2.18 o
   2   4   6        1.32        1.91      0.20 o
   3   4   6      100.15      101.32      4.92 o
   4   4   6        6.59        7.08      0.49 o
   5   4   6       51.04       42.68      1.79 o
   6   4   6       30.62       28.45      1.49 o
   7   4   6        0.97        0.60      0.60 o
   8   4   6        0.20        0.90      0.70 o
   9   4   6        0.17       -0.20      0.70 o
  -6   5   6        0.02        0.80      0.70 o
  -5   5   6        0.01        0.20      0.50 o
  -4   5   6        0.35        0.60      0.40 o
  -3   5   6        6.16        4.78      0.60 o
  -2   5   6        0.03        0.60      0.40 o
  -1   5   6       11.33        8.85      0.60 o
   0   5   6       18.88       18.36      0.67 o
   1   5   6       51.50       47.51      1.27 o
   2   5   6      169.60      164.04      3.76 o
   3   5   6       37.17       37.61      1.49 o
   4   5   6        0.93        1.09      0.40 o
   5   5   6       22.03       19.50      1.09 o
   6   5   6        0.95        0.20      0.50 o
   7   5   6        0.01       -0.20      0.50 o
   8   5   6        5.98        6.37      0.90 o
  -6   6   6        0.07        0.00      0.60 o
  -5   6   6        1.93        1.29      0.60 o
  -4   6   6        9.04       11.24      0.90 o
  -3   6   6        0.83        0.70      0.40 o
  -2   6   6        6.32        4.68      0.60 o
  -1   6   6       29.29       24.97      1.09 o
   0   6   6       10.17        7.46      0.60 o
   1   6   6        4.71        3.58      0.50 o
   2   6   6      162.12      160.17      5.07 o
   3   6   6       27.22       28.45      1.29 o
   4   6   6        2.17        2.29      0.50 o
   5   6   6        1.74        1.39      0.50 o
   6   6   6        1.03        0.90      0.50 o
   7   6   6        0.37        1.09      0.60 o
   8   6   6        1.78        1.89      0.70 o
  -5   7   6        5.58        7.76      0.80 o
  -4   7   6        0.04        0.90      0.40 o
  -3   7   6        0.85        1.49      0.40 o
  -2   7   6       13.08       10.55      0.80 o
  -1   7   6        6.56        6.17      0.50 o
   0   7   6        0.65        0.10      0.30 o
   1   7   6       24.37       22.78      0.99 o
   2   7   6       23.09       21.49      1.09 o
   3   7   6        2.83        3.08      0.50 o
   4   7   6        2.94        3.68      0.60 o
   5   7   6        0.79        0.40      0.50 o
   6   7   6        0.24        0.20      0.50 o
   7   7   6        0.00        0.70      0.60 o
  -4   8   6        0.07        0.60      0.40 o
  -3   8   6        1.43        2.89      0.50 o
  -2   8   6        1.04        0.10      0.30 o
   1   8   6        1.80        1.49      0.30 o
   2   8   6        6.50        5.87      0.60 o
   3   8   6        4.55        4.48      0.60 o
   4   8   6        6.24        6.67      0.70 o
   5   8   6        1.21        1.59      0.60 o
   6   8   6        0.08       -0.20      0.50 o
   7   8   6        0.12        0.70      0.60 o
   2   9   6       14.60       17.51      0.90 o
   3   9   6        0.07        0.80      0.40 o
   4   9   6        7.93        9.05      0.90 o
   5   9   6        0.10       -0.10      0.50 o
   3  10   6        0.72        0.50      0.40 o
   4  10   6        0.03        0.00      0.40 o
  -1  -9   7        0.03       -0.70      0.80 o
   0  -9   7        0.70       -0.20      0.90 o
   1  -9   7        1.77        0.90      0.80 o
   2  -9   7        0.91        1.59      0.90 o
  -3  -8   7        0.14       -0.70      0.80 o
  -2  -8   7        4.08        5.07      0.99 o
  -1  -8   7        0.00        0.00      0.70 o
   0  -8   7        3.41        3.38      0.90 o
   1  -8   7        0.76        0.99      0.80 o
   2  -8   7        0.03        0.30      0.70 o
   3  -8   7        0.00       -0.40      0.70 o
   4  -8   7        0.22        0.90      0.80 o
   5  -8   7        0.24       -0.10      0.80 o
  -4  -7   7        0.01        1.29      0.90 o
  -3  -7   7        2.14        0.70      0.80 o
  -2  -7   7        1.03        0.00      0.70 o
  -1  -7   7        1.15        0.10      0.70 o
   0  -7   7        2.46        1.99      0.80 o
   1  -7   7        0.00        0.60      0.70 o
   2  -7   7        0.49        0.99      0.70 o
   3  -7   7        1.80        1.59      0.80 o
   4  -7   7        1.06        1.19      0.80 o
   5  -7   7        0.14        0.40      0.70 o
   6  -7   7        0.79        0.90      0.90 o
  -5  -6   7        8.65        8.75      1.29 o
  -4  -6   7        0.59        1.49      0.80 o
  -3  -6   7        5.74        5.17      0.99 o
  -2  -6   7        0.02        0.30      0.70 o
  -1  -6   7       11.11        8.85      1.09 o
   0  -6   7        1.84        2.09      0.70 o
   1  -6   7        0.42       -0.10      0.60 o
   2  -6   7        1.14        1.59      0.70 o
   3  -6   7        9.19        8.75      1.09 o
   4  -6   7        5.53        6.07      0.99 o
   5  -6   7        1.02        0.10      0.70 o
   6  -6   7        0.00       -0.70      0.70 o
   7  -6   7        0.00        0.40      0.90 o
  -6  -5   7        0.05        0.60      0.90 o
  -5  -5   7        0.85        0.99      0.90 o
  -4  -5   7       10.11       10.64      1.29 o
  -3  -5   7       28.75       26.86      1.79 o
  -2  -5   7       14.32       16.32      1.39 o
  -1  -5   7       49.47       47.85      2.29 o
   0  -5   7       23.82       22.68      1.59 o
   1  -5   7        2.24        2.59      0.70 o
   2  -5   7        0.43        0.60      0.60 o
   3  -5   7        4.98        5.07      0.80 o
   4  -5   7        1.18        1.89      0.70 o
   5  -5   7        0.00       -0.30      0.60 o
   6  -5   7        0.52        0.30      0.70 o
   7  -5   7        3.96        3.28      0.99 o
  -6  -4   7        0.38        0.30      0.80 o
  -5  -4   7        0.10       -0.70      0.70 o
  -4  -4   7        0.35        0.18      0.45 o
  -3  -4   7        8.41        9.21      0.74 o
  -2  -4   7        9.27       10.27      0.76 o
  -1  -4   7       21.97       22.54      1.29 o
   0  -4   7      331.11      335.11      7.53 o
   1  -4   7      238.38      244.25      5.59 o
   2  -4   7        1.85        2.26      0.40 o
   3  -4   7       16.67       16.86      1.09 o
   4  -4   7        5.49        4.97      0.80 o
   5  -4   7        0.24       -0.20      0.60 o
   6  -4   7        0.06        1.19      0.70 o
   7  -4   7        0.05        0.40      0.80 o
   8  -4   7        0.00        1.09      0.90 o
  -6  -3   7        1.59        1.97      0.65 o
  -5  -3   7        0.37        0.35      0.55 o
  -4  -3   7        1.28        1.16      0.45 o
  -3  -3   7       30.62       31.57      1.19 o
  -2  -3   7        2.66        3.85      0.65 o
  -1  -3   7       36.20       38.76      1.30 o
   0  -3   7        0.00       -0.45      0.45 o
   1  -3   7      124.02      120.11      2.95 o
   2  -3   7      121.83      123.08      3.02 o
   3  -3   7      126.52      125.08      3.05 o
   4  -3   7       21.63       21.47      0.93 o
   5  -3   7       38.67       40.67      1.36 o
   6  -3   7        9.37       10.55      1.19 o
   7  -3   7        0.18        0.20      0.70 o
   8  -3   7        0.03       -0.70      0.70 o
  -7  -2   7        0.73        0.99      0.80 o
  -6  -2   7        2.41        3.17      0.59 o
  -5  -2   7        0.31        0.27      0.45 o
  -4  -2   7       11.82       12.81      0.81 o
  -3  -2   7       10.51       10.92      0.75 o
  -2  -2   7        7.57        7.49      0.59 o
  -1  -2   7       13.86       16.10      0.81 o
   0  -2   7       17.01       17.69      1.29 o
   1  -2   7        2.03        2.32      0.38 o
   2  -2   7       11.22       11.47      0.67 o
   3  -2   7       69.13       67.55      2.09 o
   4  -2   7       60.55       63.41      1.78 o
   5  -2   7       13.72       14.94      0.84 o
   6  -2   7       19.26       23.58      1.09 o
   7  -2   7        0.05        1.79      0.80 o
   8  -2   7        0.34        0.40      0.80 o
   9  -2   7        1.33        1.09      0.90 o
  -7  -1   7        1.17       -0.10      0.80 o
  -6  -1   7        0.73       -0.10      0.70 o
  -5  -1   7        0.00        0.00      0.42 o
  -4  -1   7        1.98        2.17      0.45 o
  -3  -1   7        0.77        1.45      0.38 o
  -2  -1   7        0.25       -0.28      0.28 o
  -1  -1   7        4.67        4.21      0.45 o
   0  -1   7       88.90       97.08      2.43 o
   1  -1   7        8.15        7.14      0.52 o
   2  -1   7      109.50      115.39      2.81 o
   3  -1   7       13.67       15.98      0.80 o
   4  -1   7        0.01       -0.23      0.31 o
   5  -1   7       13.05       12.62      0.81 o
   6  -1   7       58.85       68.29      1.97 o
   7  -1   7       49.06       54.65      4.38 o
   8  -1   7        1.47        1.99      0.90 o
   9  -1   7        0.10        0.30      0.90 o
  -7   0   7        3.15        3.98      0.90 o
  -6   0   7        0.11        0.60      0.70 o
  -5   0   7       14.74       14.92      1.29 o
  -4   0   7        5.01        6.33      0.85 o
  -3   0   7        1.32        1.29      0.35 o
  -2   0   7        0.83        0.65      0.31 o
  -1   0   7       54.14       58.87      1.65 o
   0   0   7       89.82       91.25      2.29 o
   1   0   7       27.38       26.33      0.88 o
   2   0   7        8.68        8.08      0.52 o
   3   0   7        7.34       10.19      0.62 o
   4   0   7        6.15        5.70      0.45 o
   5   0   7        1.84        0.50      0.60 o
   6   0   7       37.62       38.21      1.33 o
   7   0   7        2.74        3.98      0.52 o
   8   0   7        1.71        1.45      0.52 o
   9   0   7        1.87        1.99      0.90 o
  -7   1   7        5.66        7.26      1.09 o
  -6   1   7        2.46        2.59      0.80 o
  -5   1   7       19.65       25.17      1.59 o
  -4   1   7        4.15        5.37      0.80 o
  -3   1   7        0.11        0.75      0.35 o
  -2   1   7        1.80        1.47      0.31 o
  -1   1   7       37.30       40.70      1.23 o
   0   1   7        4.79        2.35      0.31 o
   1   1   7        2.75        2.98      0.35 o
   2   1   7        1.00        1.04      0.28 o
   3   1   7      170.95      178.58      4.11 o
   4   1   7       67.40       63.61      2.74 o
   5   1   7       42.04       42.65      1.37 o
   6   1   7        7.84        7.25      0.59 o
   7   1   7        0.99        1.09      0.45 o
   8   1   7        3.45        1.99      0.56 o
   9   1   7        0.13        1.09      0.70 o
  -7   2   7        0.26        0.40      0.70 o
  -6   2   7        0.22        0.80      0.70 o
  -5   2   7       18.37       21.79      1.49 o
  -4   2   7       91.63       98.29      3.58 o
  -3   2   7      296.01      314.37      9.95 o
  -2   2   7        0.67        0.21      0.31 o
  -1   2   7       34.86       36.80      2.24 o
   0   2   7        2.08        1.58      0.28 o
   1   2   7        1.04        1.19      0.28 o
   2   2   7        0.67        1.26      0.28 o
   3   2   7       13.13       12.29      0.60 o
   4   2   7        0.08       -0.07      0.24 o
   5   2   7        9.03       11.94      0.70 o
   6   2   7        4.19        4.77      0.52 o
   7   2   7       12.90       14.49      0.88 o
   8   2   7        3.79        3.98      0.80 o
   9   2   7        0.10        0.30      0.70 o
  -6   3   7        0.00        0.40      0.60 o
  -5   3   7        1.36        0.90      0.60 o
  -4   3   7       16.11       17.51      1.19 o
  -3   3   7       31.50       34.92      1.69 o
  -2   3   7       33.27       32.33      1.59 o
  -1   3   7      297.11      291.41      6.44 o
   0   3   7       28.61       29.83      0.80 o
   1   3   7      103.69      107.64      2.30 o
   2   3   7       50.13       48.90      1.34 o
   3   3   7       12.11       14.11      1.09 o
   4   3   7        1.70        1.71      0.35 o
   5   3   7        0.07        0.70      0.35 o
   6   3   7       14.61       12.86      0.76 o
   7   3   7       14.25       13.83      1.09 o
   8   3   7        0.91        0.30      0.70 o
   9   3   7       10.54       13.53      1.29 o
  -6   4   7        0.76        0.50      0.60 o
  -5   4   7        1.09        1.49      0.60 o
  -4   4   7        1.63        1.49      0.60 o
  -3   4   7        3.35        3.18      0.60 o
  -2   4   7        2.36        1.69      0.50 o
  -1   4   7       38.89       34.82      1.49 o
   0   4   7       29.69       30.44      1.39 o
   1   4   7       85.54       84.21      2.29 o
   2   4   7      135.86       81.38      2.79 o
   3   4   7       15.62       16.91      0.70 o
   4   4   7        1.10        0.80      0.40 o
   5   4   7        1.37        0.80      0.50 o
   6   4   7        9.02        6.47      0.80 o
   7   4   7        0.05        0.40      0.60 o
   8   4   7        0.00       -0.30      0.60 o
   9   4   7        0.59       -0.70      0.70 o
  -6   5   7        0.02        0.90      0.70 o
  -5   5   7        0.48        0.60      0.60 o
  -4   5   7        5.39        5.17      0.70 o
  -3   5   7        0.32        0.70      0.50 o
  -2   5   7       26.07       21.79      1.19 o
  -1   5   7        8.81        6.37      0.60 o
   0   5   7        7.57        6.07      0.60 o
   1   5   7       46.81       41.39      1.69 o
   2   5   7       12.65       13.03      0.99 o
   3   5   7      214.26      210.91      6.77 o
   4   5   7        0.75        1.29      0.50 o
   5   5   7        3.00        2.89      0.60 o
   6   5   7        0.69        0.60      0.50 o
   7   5   7        0.00        0.70      0.60 o
   8   5   7        0.01       -0.60      0.60 o
  -5   6   7        0.14        0.70      0.50 o
  -4   6   7        4.17        4.38      0.70 o
  -3   6   7        6.99        8.85      0.90 o
  -2   6   7        0.95        0.80      0.40 o
  -1   6   7       11.31       11.04      0.80 o
   0   6   7       18.01       16.61      0.90 o
   1   6   7        0.03       -0.40      0.40 o
   2   6   7       68.03       64.27      2.39 o
   3   6   7       14.49       16.22      0.99 o
   4   6   7        0.25        0.50      0.50 o
   5   6   7       11.35       12.93      0.99 o
   6   6   7        1.90        1.89      0.60 o
   7   6   7        0.88       -0.10      0.60 o
   8   6   7        0.23        0.70      0.70 o
  -4   7   7        0.48        1.49      0.50 o
  -3   7   7        0.24        0.60      0.40 o
  -2   7   7        0.10       -0.10      0.40 o
  -1   7   7       14.37       12.93      0.90 o
   0   7   7       26.85       27.66      1.19 o
   1   7   7       15.95       15.52      0.90 o
   2   7   7       14.00       13.83      0.90 o
   3   7   7        2.35        2.69      0.50 o
   4   7   7       10.79       12.63      0.99 o
   5   7   7        0.04        0.60      0.50 o
   6   7   7        1.17        2.79      0.70 o
   7   7   7        0.09        0.90      0.60 o
  -3   8   7        0.08       -0.40      0.40 o
  -2   8   7        0.84        0.30      0.40 o
  -1   8   7        3.94        3.88      0.50 o
   0   8   7        1.42        0.90      0.40 o
   1   8   7        0.08        0.00      0.30 o
   2   8   7        0.99        1.19      0.40 o
   3   8   7        9.51        8.26      0.70 o
   4   8   7        6.68        6.57      0.70 o
   5   8   7        0.01        0.00      0.50 o
   6   8   7        0.86        0.40      0.60 o
   2   9   7        2.36        2.09      0.50 o
   3   9   7        5.70        5.57      0.60 o
   4   9   7        0.00       -0.30      0.50 o
   5   9   7       14.01       15.52      1.19 o
  -2  -8   8        0.73        0.99      0.80 o
  -1  -8   8        0.05       -0.80      0.80 o
   0  -8   8        0.95        0.99      0.90 o
   1  -8   8        0.34        0.70      0.80 o
   2  -8   8        0.10       -0.70      0.70 o
   3  -8   8        0.52        0.50      0.80 o
   4  -8   8        0.15        0.30      0.80 o
  -3  -7   8        0.03       -0.50      0.80 o
  -2  -7   8        1.26        0.50      0.80 o
  -1  -7   8        0.81       -0.50      0.80 o
   0  -7   8        0.14       -0.30      0.80 o
   1  -7   8        1.36        0.99      0.80 o
   2  -7   8        6.14        6.57      1.09 o
   3  -7   8        0.21        0.90      0.80 o
   4  -7   8        0.97        1.19      0.80 o
   5  -7   8        0.01       -0.70      0.80 o
  -4  -6   8        0.29        0.10      0.80 o
  -3  -6   8        3.76        2.19      0.90 o
  -2  -6   8        0.13       -0.30      0.70 o
  -1  -6   8        2.31        1.79      0.90 o
   0  -6   8       16.69       17.21      1.49 o
   1  -6   8        0.92        0.99      0.70 o
   2  -6   8        0.67        0.99      0.70 o
   3  -6   8        0.73        0.99      0.80 o
   4  -6   8        0.11       -0.60      0.70 o
   5  -6   8        0.00       -0.50      0.70 o
   6  -6   8        0.02        0.30      0.80 o
  -5  -5   8        0.62        0.60      0.90 o
  -4  -5   8        0.15       -0.70      0.70 o
  -3  -5   8        0.03       -0.70      0.70 o
  -2  -5   8        5.76        6.27      1.09 o
  -1  -5   8       47.62       41.98      2.19 o
   0  -5   8        0.34        0.00      0.80 o
   1  -5   8       32.70       32.43      1.89 o
   2  -5   8        0.14       -0.10      0.60 o
   3  -5   8        1.96        1.79      0.70 o
   4  -5   8        2.91        2.39      0.80 o
   5  -5   8        0.00       -0.10      0.70 o
   6  -5   8        0.36        0.99      0.80 o
   7  -5   8        0.07        0.30      0.90 o
  -5  -4   8        0.08       -0.20      0.80 o
  -4  -4   8        2.87        1.99      0.90 o
  -3  -4   8        5.20        5.27      0.62 o
  -2  -4   8        0.06        0.29      0.55 o
  -1  -4   8        9.66       10.31      0.76 o
   0  -4   8        7.84        6.95      0.62 o
   1  -4   8        8.01        8.45      0.69 o
   2  -4   8        5.59        7.01      0.62 o
   3  -4   8       28.67       28.05      1.69 o
   4  -4   8        0.97        1.59      0.80 o
   5  -4   8        0.08        0.60      0.80 o
   6  -4   8        0.34        1.09      0.80 o
   7  -4   8        1.19        1.09      0.90 o
   8  -4   8        0.40        1.29      0.90 o
  -6  -3   8        0.00       -0.30      0.90 o
  -5  -3   8        0.17        0.08      0.45 o
  -4  -3   8        0.03       -0.45      0.45 o
  -3  -3   8        0.01       -0.16      0.40 o
  -2  -3   8        0.73        0.65      0.40 o
  -1  -3   8        0.00       -0.25      0.50 o
   0  -3   8       16.10       14.51      0.84 o
   1  -3   8       40.17       39.19      1.33 o
   2  -3   8        2.20        2.17      0.48 o
   3  -3   8       84.01       86.09      2.32 o
   4  -3   8        0.22        0.37      0.45 o
   5  -3   8       12.16        9.95      1.19 o
   6  -3   8       21.57       24.77      1.79 o
   7  -3   8        7.70        6.37      1.09 o
   8  -3   8        0.21        0.30      0.80 o
  -6  -2   8        0.81        2.89      0.90 o
  -5  -2   8        0.40        0.55      0.48 o
  -4  -2   8        3.98        4.36      0.55 o
  -3  -2   8        1.44        1.12      0.45 o
  -2  -2   8        6.69        6.00      0.59 o
  -1  -2   8       18.34       16.43      1.04 o
   0  -2   8        7.55        8.54      1.04 o
   1  -2   8        1.22        0.76      0.33 o
   2  -2   8        2.99        2.03      0.42 o
   3  -2   8        9.37       10.15      0.75 o
   4  -2   8       19.27       18.93      0.91 o
   5  -2   8      129.34      135.87      3.37 o
   6  -2   8       21.37       25.97      2.39 o
   7  -2   8        7.29        9.45      1.19 o
   8  -2   8        0.21       -0.80      0.80 o
  -6  -1   8        0.43        0.40      0.70 o
  -5  -1   8        0.92        1.39      0.70 o
  -4  -1   8        0.05       -0.10      0.42 o
  -3  -1   8        0.01        0.25      0.35 o
  -2  -1   8       34.33       32.41      1.16 o
  -1  -1   8       17.54       20.39      0.95 o
   0  -1   8        7.79        8.61      0.59 o
   1  -1   8        1.83        1.04      0.31 o
   2  -1   8       13.04       14.14      0.76 o
   3  -1   8       53.82       59.33      1.68 o
   4  -1   8        1.74        0.82      0.38 o
   5  -1   8        0.31       -0.45      0.45 o
   6  -1   8       15.79       22.50      1.34 o
   7  -1   8        7.63       12.85      1.84 o
   8  -1   8        0.03        0.90      0.80 o
   9  -1   8        3.73        3.78      1.09 o
  -6   0   8        0.00        0.40      0.70 o
  -5   0   8        0.03        0.90      0.70 o
  -4   0   8       21.80       28.65      1.69 o
  -3   0   8        8.34        6.70      0.59 o
  -2   0   8        0.02       -0.24      0.31 o
  -1   0   8        1.38        1.26      0.40 o
   0   0   8        1.40        0.99      0.31 o
   1   0   8        0.56        0.51      0.31 o
   2   0   8        8.44        9.38      0.59 o
   3   0   8       40.69       41.56      1.44 o
   4   0   8        0.21       -0.19      0.35 o
   5   0   8        6.70        7.55      0.62 o
   6   0   8        1.94        2.86      1.29 o
   7   0   8       10.18       12.38      1.54 o
   8   0   8        1.69        2.37      0.95 o
   9   0   8        1.94        3.28      0.99 o
  -6   1   8        0.03        0.20      0.70 o
  -5   1   8       25.91       27.96      1.69 o
  -4   1   8       11.55       14.72      1.29 o
  -3   1   8       35.81       36.95      1.30 o
  -2   1   8        0.00       -0.30      0.35 o
  -1   1   8        0.31        0.49      0.31 o
   0   1   8       25.85       28.44      1.02 o
   1   1   8       14.11       13.20      0.90 o
   2   1   8       33.72       32.90      1.29 o
   3   1   8        0.29       -0.15      0.28 o
   4   1   8        0.63       -0.28      0.28 o
   5   1   8        2.33        2.21      0.60 o
   6   1   8        2.36        2.43      0.45 o
   7   1   8        3.24        3.68      0.60 o
   8   1   8        0.77        1.23      0.52 o
   9   1   8        1.22        1.69      0.80 o
  -6   2   8        0.06        0.10      0.70 o
  -5   2   8        0.20        0.10      0.60 o
  -4   2   8        2.47        3.88      0.80 o
  -3   2   8       12.44       14.43      1.19 o
  -2   2   8        3.56        4.08      0.70 o
  -1   2   8      110.25      106.49      2.64 o
   0   2   8        0.29        0.40      0.28 o
   1   2   8        1.13        1.01      0.30 o
   2   2   8        1.01        0.87      0.31 o
   3   2   8       56.95       57.48      1.58 o
   4   2   8       12.80       12.66      0.67 o
   5   2   8       19.11       17.65      0.95 o
   6   2   8       18.50       18.60      0.95 o
   7   2   8        0.58        0.90      0.60 o
   8   2   8        0.89        0.10      0.70 o
   9   2   8        2.93        3.18      0.90 o
  -6   3   8        0.02       -0.50      0.70 o
  -5   3   8        0.24       -0.20      0.60 o
  -4   3   8        3.17        2.79      0.70 o
  -3   3   8       26.53       28.05      1.49 o
  -2   3   8        0.40        0.60      0.50 o
  -1   3   8      168.12      167.24      5.57 o
   0   3   8       22.92       23.68      1.39 o
   1   3   8      205.54      195.45      4.63 o
   2   3   8       23.25       24.62      0.91 o
   3   3   8      117.68      109.34      2.67 o
   4   3   8        7.28        7.39      0.52 o
   5   3   8       47.12       43.97      1.99 o
   6   3   8        3.64        2.39      0.70 o
   7   3   8        0.01        0.10      0.60 o
   8   3   8        1.98        2.09      0.80 o
   9   3   8        0.28        2.29      0.80 o
  -6   4   8        0.96        0.40      0.70 o
  -5   4   8        1.42        1.19      0.70 o
  -4   4   8        1.99        2.79      0.70 o
  -3   4   8        0.00        0.30      0.50 o
  -2   4   8        0.94        0.70      0.50 o
  -1   4   8       14.50       15.62      1.09 o
   0   4   8        3.06        0.60      0.50 o
   1   4   8      316.68      304.63      9.55 o
   2   4   8      215.20      212.90      6.86 o
   3   4   8       45.93       46.26      1.89 o
   4   4   8        1.47        2.19      0.50 o
   5   4   8       28.59       30.54      1.59 o
   6   4   8        0.44       -0.20      0.50 o
   7   4   8        0.53        1.19      0.60 o
   8   4   8        1.23        0.90      0.70 o
  -5   5   8        2.74        3.68      0.80 o
  -4   5   8        0.10        0.10      0.60 o
  -3   5   8        0.35        0.30      0.50 o
  -2   5   8        2.83        2.09      0.60 o
  -1   5   8        6.78        6.96      0.70 o
   0   5   8        2.13        1.29      0.40 o
   1   5   8        0.00       -0.40      0.40 o
   2   5   8       69.02       69.44      2.59 o
   3   5   8       92.09       92.22      3.28 o
   4   5   8        3.96        5.47      0.70 o
   5   5   8       40.72       44.17      1.99 o
   6   5   8        3.72        3.08      0.70 o
   7   5   8        5.74        5.77      0.90 o
   8   5   8        0.54        0.90      0.70 o
  -5   6   8        0.38        0.99      0.60 o
  -4   6   8        0.04        0.40      0.60 o
  -3   6   8        0.23       -0.10      0.40 o
  -2   6   8        0.82        0.40      0.50 o
  -1   6   8       22.01       20.49      1.19 o
   0   6   8        2.25        1.49      0.50 o
   1   6   8        0.70        0.90      0.40 o
   2   6   8        0.00        0.10      0.40 o
   3   6   8       15.26       15.22      0.99 o
   4   6   8        8.75        9.05      0.90 o
   5   6   8       25.49       24.77      1.39 o
   6   6   8        0.95        1.59      0.60 o
   7   6   8       12.45       16.71      1.29 o
  -4   7   8        0.18        0.60      0.50 o
  -3   7   8        0.09       -0.30      0.50 o
  -2   7   8        2.26        1.59      0.50 o
  -1   7   8        0.65        1.09      0.40 o
   0   7   8        0.03       -0.30      0.40 o
   1   7   8        1.30        0.60      0.40 o
   2   7   8        0.14       -0.20      0.40 o
   3   7   8        1.14        1.59      0.50 o
   4   7   8        0.01        0.10      0.50 o
   5   7   8        2.42        3.18      0.60 o
   6   7   8        3.50        4.28      0.80 o
   7   7   8        2.45        1.39      0.70 o
  -3   8   8        0.05       -0.50      0.50 o
  -2   8   8        0.00       -0.10      0.40 o
  -1   8   8        2.08        2.59      0.50 o
   0   8   8        0.52        1.29      0.40 o
   1   8   8        2.43        1.99      0.50 o
   2   8   8       16.99       18.80      1.09 o
   3   8   8        0.61        1.09      0.50 o
   4   8   8        6.96        7.46      0.80 o
   5   8   8        0.63        0.40      0.60 o
   6   8   8        3.67        4.18      0.80 o
   0   9   8        1.53        2.39      0.50 o
   1   9   8        7.45        9.05      0.80 o
   2   9   8        4.69        6.37      0.70 o
   3   9   8        0.04        0.10      0.40 o
   4   9   8        0.80        0.60      0.50 o
   1  -8   9        0.08       -0.80      0.80 o
  -2  -7   9        0.10       -0.30      0.90 o
  -1  -7   9        0.00        0.20      0.90 o
   0  -7   9        4.31        3.98      1.09 o
   1  -7   9        1.65        0.80      0.80 o
   2  -7   9        0.30        0.50      0.90 o
   3  -7   9        1.44        2.59      0.99 o
   4  -7   9        1.90        1.79      0.90 o
  -3  -6   9        0.18       -0.60      0.80 o
  -2  -6   9        0.05       -0.80      0.80 o
  -1  -6   9        2.73        0.99      0.90 o
   0  -6   9       18.92       16.81      1.59 o
   1  -6   9        7.75        6.96      1.09 o
   2  -6   9        3.51        5.27      0.99 o
   3  -6   9        0.09        0.40      0.80 o
   4  -6   9        4.44        5.17      1.09 o
   5  -6   9        0.12       -0.10      0.90 o
   6  -6   9        1.17        2.59      0.99 o
  -4  -5   9        0.05       -0.70      0.80 o
  -3  -5   9        3.11        2.89      0.99 o
  -2  -5   9        0.24       -0.50      0.70 o
  -1  -5   9        1.78        1.89      0.90 o
   0  -5   9       18.94       17.51      1.59 o
   1  -5   9        5.66        5.87      0.99 o
   2  -5   9        0.65        0.80      0.80 o
   3  -5   9        1.00        0.30      0.70 o
   4  -5   9        0.84       -0.20      0.70 o
   5  -5   9        1.02        1.89      0.90 o
   6  -5   9        2.86        2.79      0.99 o
  -5  -4   9        0.00       -0.40      0.90 o
  -4  -4   9        2.27        1.99      0.90 o
  -3  -4   9        4.59        2.89      0.90 o
  -2  -4   9        1.27        0.99      0.80 o
  -1  -4   9        5.93        8.20      0.69 o
   0  -4   9        4.03        3.09      0.55 o
   1  -4   9       31.22       31.64      1.89 o
   2  -4   9        2.09        1.79      0.80 o
   3  -4   9       12.84       11.04      1.19 o
   4  -4   9        0.06       -0.50      0.70 o
   5  -4   9        9.89       10.15      1.29 o
   6  -4   9        1.87        2.49      0.90 o
   7  -4   9        0.26        0.40      0.90 o
  -5  -3   9        0.59       -0.50      0.80 o
  -4  -3   9        1.75        1.90      0.55 o
  -3  -3   9        1.05        0.07      0.45 o
  -2  -3   9        0.00        0.40      0.45 o
  -1  -3   9        2.26        2.33      0.52 o
   0  -3   9        0.05        0.05      0.40 o
   1  -3   9        0.24       -0.38      0.38 o
   2  -3   9       16.92       14.28      0.91 o
   3  -3   9       39.67       39.80      1.43 o
   4  -3   9        6.68        5.03      0.62 o
   5  -3   9       17.69       15.92      1.59 o
   6  -3   9        1.56        2.29      0.99 o
   7  -3   9        0.19        0.30      0.80 o
   8  -3   9        0.09        0.99      0.90 o
  -5  -2   9        0.03       -0.10      0.70 o
  -4  -2   9        5.14        5.06      0.67 o
  -3  -2   9        2.55        1.96      0.70 o
  -2  -2   9        2.09        2.76      0.52 o
  -1  -2   9        3.79        3.58      0.52 o
   0  -2   9        9.83        8.70      1.04 o
   1  -2   9       17.61       18.68      0.91 o
   2  -2   9        3.69        3.22      0.48 o
   3  -2   9        2.33        0.86      0.45 o
   4  -2   9        2.64        1.14      0.70 o
   5  -2   9        9.45       10.68      0.84 o
   6  -2   9       47.04       53.52      2.69 o
   7  -2   9       41.61       45.96      2.49 o
   8  -2   9        0.00        0.00      0.90 o
  -5  -1   9        1.22        0.40      0.70 o
  -4  -1   9        0.67        1.19      0.70 o
  -3  -1   9        9.05        9.68      0.74 o
  -2  -1   9        2.49        2.05      0.60 o
  -1  -1   9        5.15        5.71      0.75 o
   0  -1   9       48.56       45.84      1.47 o
   1  -1   9        0.02       -0.23      0.31 o
   2  -1   9        0.41        0.93      0.38 o
   3  -1   9       51.07       53.73      1.61 o
   4  -1   9        5.80        5.33      0.59 o
   5  -1   9        0.00       -0.07      0.45 o
   6  -1   9        0.79        1.21      0.52 o
   7  -1   9        3.56        5.58      0.69 o
   8  -1   9        4.29        2.19      0.99 o
  -6   0   9        0.10       -0.20      0.70 o
  -5   0   9        0.18        0.50      0.70 o
  -4   0   9       15.40       19.80      1.39 o
  -3   0   9        7.66        9.05      0.99 o
  -2   0   9        2.92        2.02      0.45 o
  -1   0   9       28.30       27.59      1.13 o
   0   0   9       12.93        9.39      0.67 o
   1   0   9        7.03        6.11      0.52 o
   2   0   9       32.69       31.26      1.12 o
   3   0   9       21.13       20.63      0.91 o
   4   0   9        1.94        1.92      0.60 o
   5   0   9        2.30        2.22      0.45 o
   6   0   9        0.08       -0.44      0.45 o
   7   0   9        0.95        1.47      0.52 o
   8   0   9        0.47        0.65      0.55 o
  -6   1   9        0.01        0.30      0.80 o
  -5   1   9        0.02        0.00      0.70 o
  -4   1   9       27.36       29.55      1.69 o
  -3   1   9       18.71       18.90      1.39 o
  -2   1   9        3.89        4.78      0.70 o
  -1   1   9        4.13        2.94      0.42 o
   0   1   9        7.04        8.23      0.59 o
   1   1   9        5.78        4.35      0.45 o
   2   1   9       21.05       19.85      0.88 o
   3   1   9        1.92        2.24      0.42 o
   4   1   9        5.56        3.87      0.60 o
   5   1   9        0.81        0.45      0.38 o
   6   1   9        3.35        3.93      0.56 o
   7   1   9        0.54        0.08      0.45 o
   8   1   9        1.43        1.49      0.80 o
  -5   2   9        0.89        1.29      0.70 o
  -4   2   9        0.30        1.09      0.60 o
  -3   2   9       12.32       12.54      1.09 o
  -2   2   9        4.94        5.77      0.80 o
  -1   2   9       46.84       49.64      2.19 o
   0   2   9        2.36        1.84      0.42 o
   1   2   9       59.83       58.67      1.65 o
   2   2   9       47.14       50.32      1.79 o
   3   2   9        3.93        3.60      0.45 o
   4   2   9        2.54        2.67      0.45 o
   5   2   9        0.90        0.70      0.42 o
   6   2   9       27.08       25.97      1.49 o
   7   2   9        4.48        4.18      0.80 o
   8   2   9        0.53        1.49      0.80 o
  -5   3   9        0.98        1.29      0.70 o
  -4   3   9        0.04       -0.20      0.60 o
  -3   3   9        3.17        2.98      0.70 o
  -2   3   9        2.52        2.89      0.60 o
  -1   3   9       24.00       23.58      1.39 o
   0   3   9        7.86        7.26      0.80 o
   1   3   9       52.43       48.75      1.99 o
   2   3   9        0.00        0.30      0.50 o
   3   3   9        1.03        1.29      0.50 o
   4   3   9        0.02       -0.50      0.50 o
   5   3   9       10.45        8.95      0.90 o
   6   3   9        2.18        1.59      0.60 o
   7   3   9        0.07        0.50      0.60 o
   8   3   9        0.87        0.40      0.70 o
  -5   4   9        0.43        0.40      0.70 o
  -4   4   9        1.88        1.89      0.70 o
  -3   4   9        7.22        8.46      0.90 o
  -2   4   9        1.64        1.39      0.60 o
  -1   4   9       16.35       18.80      1.29 o
   0   4   9        0.76        0.10      0.50 o
   1   4   9       30.88       26.86      1.39 o
   2   4   9       63.10       60.79      2.49 o
   3   4   9      311.61      290.80      9.25 o
   4   4   9        2.31        2.59      0.60 o
   5   4   9       14.96       17.21      1.19 o
   6   4   9        2.40        3.48      0.70 o
   7   4   9        0.34        1.79      0.70 o
   8   4   9        0.01       -0.10      0.70 o
  -4   5   9        4.34        4.28      0.80 o
  -3   5   9        1.66        2.69      0.70 o
  -2   5   9        0.91       -0.10      0.50 o
  -1   5   9       12.05       15.22      1.19 o
   0   5   9        2.68        1.89      0.50 o
   1   5   9        5.21        4.48      0.60 o
   2   5   9       14.41       13.83      0.99 o
   3   5   9        2.51        2.09      0.60 o
   4   5   9        4.06        4.28      0.70 o
   5   5   9       70.00       73.12      2.89 o
   6   5   9        0.05        0.20      0.60 o
   7   5   9       10.89       10.45      1.09 o
  -4   6   9        0.08        0.00      0.60 o
  -3   6   9        2.56        3.48      0.70 o
  -2   6   9        1.33        1.49      0.60 o
  -1   6   9       15.03       18.11      1.19 o
   0   6   9        3.79        2.98      0.60 o
   1   6   9        1.29        1.09      0.50 o
   2   6   9        0.54        0.80      0.50 o
   3   6   9        6.03        6.37      0.70 o
   4   6   9        0.11       -0.50      0.50 o
   5   6   9        5.53        6.27      0.90 o
   6   6   9        0.28        1.69      0.60 o
   7   6   9        8.75        7.76      0.99 o
  -3   7   9        0.30        0.40      0.60 o
  -2   7   9        0.48        0.20      0.50 o
  -1   7   9        0.54        1.39      0.50 o
   0   7   9        1.17        1.49      0.50 o
   1   7   9        0.20       -0.30      0.40 o
   2   7   9        0.69        1.89      0.50 o
   3   7   9        1.37        1.09      0.50 o
   4   7   9        1.70        1.29      0.60 o
   5   7   9        6.17        8.95      0.99 o
   6   7   9        0.30        1.59      0.70 o
  -2   8   9        2.53        3.28      0.60 o
  -1   8   9        0.00       -0.40      0.40 o
   0   8   9        1.14        0.30      0.50 o
   1   8   9        0.33        1.19      0.50 o
   2   8   9       10.21       11.94      0.99 o
   3   8   9        6.97        6.37      0.80 o
   4   8   9        0.41        0.00      0.50 o
   5   8   9        4.09        4.28      0.70 o
   1   9   9        0.80        0.99      0.50 o
   2   9   9        0.59        1.49      0.50 o
   3   9   9        0.06        0.00      0.50 o
   0  -7  10        2.93        2.09      1.09 o
   1  -7  10        0.10        0.50      0.90 o
   2  -7  10        2.76        4.18      1.09 o
  -2  -6  10        0.06        0.00      0.90 o
  -1  -6  10        0.05       -0.30      0.90 o
   0  -6  10        3.86        2.98      1.09 o
   1  -6  10        2.56        1.99      0.99 o
   2  -6  10        0.01       -0.80      0.80 o
   3  -6  10        0.86        0.50      0.80 o
   4  -6  10        2.13        2.29      0.99 o
  -3  -5  10        0.16        0.40      0.90 o
  -2  -5  10        0.37       -0.80      0.80 o
  -1  -5  10        0.56       -0.20      0.90 o
   0  -5  10       11.54        9.35      1.29 o
   1  -5  10        6.36        7.26      1.09 o
   2  -5  10        0.85        0.10      0.80 o
   3  -5  10        0.09       -0.50      0.70 o
   4  -5  10        1.39        0.90      0.90 o
   5  -5  10        0.16       -0.30      0.90 o
   6  -5  10        0.07        0.60      0.90 o
  -3  -4  10        2.31        2.09      0.90 o
  -2  -4  10        4.26        4.87      1.09 o
  -1  -4  10        0.02       -0.70      0.70 o
   0  -4  10        0.23        0.60      0.80 o
   1  -4  10        0.00        0.20      0.70 o
   2  -4  10        0.71        0.20      0.80 o
   3  -4  10        0.41        0.50      0.80 o
   4  -4  10        0.79       -0.10      0.80 o
   5  -4  10        3.00        1.69      0.99 o
   6  -4  10        9.96       10.64      1.39 o
  -4  -3  10        0.08        0.40      0.90 o
  -3  -3  10        0.02       -0.60      1.04 o
  -2  -3  10        0.79        0.56      0.52 o
  -1  -3  10        0.52        0.40      0.48 o
   0  -3  10        0.06        0.10      0.40 o
   1  -3  10        0.55        0.48      0.48 o
   2  -3  10        1.80        1.48      0.48 o
   3  -3  10        1.72        0.72      0.48 o
   4  -3  10        1.32        0.20      0.80 o
   5  -3  10       14.47       13.23      1.49 o
   6  -3  10        3.72        5.57      1.09 o
   7  -3  10        1.64        0.90      0.99 o
  -4  -2  10        0.27        0.60      0.70 o
  -3  -2  10        0.01       -0.33      0.45 o
  -2  -2  10        6.49        5.77      0.67 o
  -1  -2  10        4.59        3.54      0.59 o
   0  -2  10        4.51        3.29      0.55 o
   1  -2  10        1.30        1.72      0.48 o
   2  -2  10        6.61        5.86      0.59 o
   3  -2  10       11.17       11.08      1.49 o
   4  -2  10        0.40        0.02      0.45 o
   5  -2  10        0.08       -0.65      0.65 o
   6  -2  10        0.30        0.90      0.99 o
   7  -2  10        0.13        0.90      0.90 o
  -5  -1  10        1.79        2.39      0.90 o
  -4  -1  10        9.61        9.35      1.19 o
  -3  -1  10        0.29        0.90      0.70 o
  -2  -1  10        2.54        2.05      0.56 o
  -1  -1  10       11.96       13.04      0.85 o
   0  -1  10        0.16       -0.05      0.38 o
   1  -1  10        4.35        4.32      0.55 o
   2  -1  10        0.00       -0.19      0.45 o
   3  -1  10        0.97        0.77      0.45 o
   4  -1  10        0.19        0.27      0.45 o
   5  -1  10        0.02       -0.40      0.40 o
   6  -1  10        2.03        1.44      0.55 o
   7  -1  10        2.89        1.69      0.90 o
   8  -1  10        0.03        1.09      0.90 o
  -5   0  10        0.53       -0.50      0.70 o
  -4   0  10        0.62        1.79      0.80 o
  -3   0  10        2.59        1.79      0.70 o
  -2   0  10        0.51        1.19      0.70 o
  -1   0  10        2.27        2.63      0.52 o
   0   0  10       10.56        8.47      0.99 o
   1   0  10        6.00        5.65      0.59 o
   2   0  10        9.25        7.14      0.62 o
   3   0  10        3.88        3.92      0.52 o
   4   0  10        5.54        5.58      0.59 o
   5   0  10        5.31        6.80      0.67 o
   6   0  10        7.54        9.20      0.95 o
   7   0  10        0.02        0.03      0.52 o
  -5   1  10        0.18        0.99      0.70 o
  -4   1  10        5.43        4.68      0.90 o
  -3   1  10        9.63       12.14      1.19 o
  -2   1  10        0.95        1.79      0.70 o
  -1   1  10        0.15        0.60      0.60 o
   0   1  10        3.96        5.12      0.56 o
   1   1  10        0.15        0.18      0.60 o
   2   1  10        0.08       -0.02      0.35 o
   3   1  10        1.81        1.54      0.45 o
   4   1  10       20.26       20.95      0.95 o
   5   1  10       21.13       23.83      1.05 o
   6   1  10        0.01        0.00      0.60 o
   7   1  10        0.01       -0.10      0.70 o
   8   1  10        0.86        0.70      0.70 o
  -5   2  10        0.06       -0.60      0.60 o
  -4   2  10        0.04        0.30      0.70 o
  -3   2  10        0.04        0.20      0.60 o
  -2   2  10        0.70        1.49      0.60 o
  -1   2  10        0.01       -0.30      0.50 o
   0   2  10        2.05        0.50      0.60 o
   1   2  10        0.58        0.40      0.50 o
   2   2  10       55.80       60.39      2.49 o
   3   2  10       29.72       28.45      1.49 o
   4   2  10        0.00       -0.20      0.50 o
   5   2  10        1.57        1.59      0.60 o
   6   2  10        0.58        0.70      0.70 o
   7   2  10        0.17        0.00      0.70 o
   8   2  10        0.30        0.20      0.80 o
  -4   3  10        0.16        0.20      0.60 o
  -3   3  10        0.27       -0.20      0.60 o
  -2   3  10        0.67        1.19      0.60 o
  -1   3  10        0.84        0.70      0.60 o
   0   3  10        0.16       -0.50      0.50 o
   1   3  10       39.15       34.02      1.69 o
   2   3  10       91.31       84.36      3.18 o
   3   3  10        5.91        6.37      0.80 o
   4   3  10        0.78       -0.10      0.50 o
   5   3  10        3.09        2.09      0.60 o
   6   3  10        3.31        2.69      0.80 o
   7   3  10        0.01       -0.20      0.60 o
   8   3  10        0.49       -0.10      0.70 o
  -4   4  10        0.10       -0.20      0.60 o
  -3   4  10        0.62        0.50      0.60 o
  -2   4  10        1.26        0.40      0.60 o
  -1   4  10        8.01        7.16      0.90 o
   0   4  10        1.16        1.79      0.60 o
   1   4  10        2.40        2.89      0.60 o
   2   4  10        1.22        0.99      0.60 o
   3   4  10        3.14        2.29      0.60 o
   4   4  10        7.49        8.56      0.90 o
   5   4  10       16.39       16.51      1.19 o
   6   4  10        1.61        1.59      0.70 o
   7   4  10        1.74        0.90      0.70 o
  -3   5  10        0.36        1.49      0.70 o
  -2   5  10        0.27        0.30      0.60 o
  -1   5  10        2.80        2.59      0.70 o
   0   5  10        1.55        1.79      0.60 o
   1   5  10        0.11        0.80      0.50 o
   2   5  10        4.27        3.88      0.70 o
   3   5  10        4.57        3.38      0.60 o
   4   5  10        1.01        0.00      0.50 o
   5   5  10       15.52       13.63      1.19 o
   6   5  10        4.92        7.36      0.99 o
   7   5  10       12.03       13.93      1.29 o
  -3   6  10        0.56        0.60      0.70 o
  -2   6  10        0.79       -0.10      0.60 o
  -1   6  10        2.12        4.18      0.70 o
   0   6  10        3.38        3.08      0.60 o
   1   6  10        1.96        0.99      0.50 o
   2   6  10       13.98       16.51      1.09 o
   3   6  10        0.00       -0.10      0.50 o
   4   6  10        5.80        6.07      0.80 o
   5   6  10        1.09        0.40      0.60 o
   6   6  10        4.19        4.68      0.90 o
  -2   7  10        0.02        0.00      0.60 o
  -1   7  10        0.04        0.10      0.50 o
   0   7  10        1.38        1.59      0.60 o
   1   7  10       12.27       13.73      1.09 o
   2   7  10        2.86        3.58      0.60 o
   3   7  10        0.16       -0.20      0.50 o
   4   7  10        0.16        0.20      0.60 o
   5   7  10        0.50        2.09      0.70 o
   0   8  10        0.91        0.70      0.50 o
   1   8  10        1.23        1.69      0.60 o
   2   8  10        0.84        1.39      0.60 o
   3   8  10        0.06        0.20      0.50 o
   4   8  10        0.66        1.09      0.60 o
   1  -6  11        1.57        1.29      0.99 o
   2  -6  11        0.48        1.59      0.99 o
  -1  -5  11        0.00       -0.80      0.90 o
   0  -5  11        0.13       -0.30      0.90 o
   1  -5  11        0.78        0.99      0.90 o
   2  -5  11        1.13        1.09      0.99 o
   3  -5  11        2.16        1.39      0.99 o
   4  -5  11        0.18       -0.90      0.90 o
  -2  -4  11        0.98        0.50      0.99 o
  -1  -4  11        0.01       -0.30      0.90 o
   0  -4  11        2.21        3.48      1.09 o
   1  -4  11        0.01        0.90      0.90 o
   2  -4  11        0.25       -0.80      0.80 o
   3  -4  11        0.31        0.50      0.90 o
   4  -4  11        0.00       -0.50      0.90 o
   5  -4  11        0.03       -0.90      0.90 o
  -3  -3  11        0.03       -0.70      0.90 o
  -2  -3  11        0.22       -0.30      0.90 o
  -1  -3  11        3.03        2.37      0.62 o
   0  -3  11       13.71       15.80      1.00 o
   1  -3  11        0.07        0.21      0.95 o
   2  -3  11        4.62        4.18      0.99 o
   3  -3  11        0.58        0.70      0.90 o
   4  -3  11        1.48        1.39      0.90 o
   5  -3  11        1.19       -0.20      0.90 o
   6  -3  11        6.29        6.77      1.19 o
  -3  -2  11        3.69        2.49      0.90 o
  -2  -2  11        0.06       -0.27      0.48 o
  -1  -2  11        2.02        2.74      0.70 o
   0  -2  11        0.06        0.07      0.55 o
   1  -2  11        0.01       -0.22      0.40 o
   2  -2  11        6.97        7.33      0.69 o
   3  -2  11        9.43        9.43      0.76 o
   4  -2  11        0.14        0.00      0.48 o
   5  -2  11        0.18        0.00      0.80 o
   6  -2  11        0.17        0.80      0.99 o
   7  -2  11        0.78        0.70      0.99 o
  -4  -1  11        5.87        5.87      1.09 o
  -3  -1  11        2.45        3.58      0.90 o
  -2  -1  11        4.59        4.97      0.90 o
  -1  -1  11        1.90        1.34      0.52 o
   0  -1  11        9.82        8.14      0.90 o
   1  -1  11        4.51        1.90      0.52 o
   2  -1  11        1.59        0.83      0.50 o
   3  -1  11        6.26        6.02      0.67 o
   4  -1  11        0.88        0.98      0.45 o
   5  -1  11        0.26        0.36      0.48 o
   6  -1  11        0.05        0.22      0.55 o
   7  -1  11        0.26        0.70      0.99 o
  -4   0  11        2.19        2.98      0.90 o
  -3   0  11        0.30        1.09      0.70 o
  -2   0  11        0.09        0.20      0.70 o
  -1   0  11        0.03       -0.10      0.60 o
   0   0  11        0.26        0.10      0.60 o
   1   0  11        0.06       -0.14      0.40 o
   2   0  11       17.33       16.13      0.91 o
   3   0  11        8.28        9.70      0.74 o
   4   0  11        0.68        0.00      0.65 o
   5   0  11        4.36        3.46      0.55 o
   6   0  11        4.24        4.85      0.67 o
   7   0  11        0.99        0.70      0.70 o
  -4   1  11        0.21        0.60      0.80 o
  -3   1  11        1.05        1.29      0.80 o
  -2   1  11        0.11       -0.60      0.60 o
  -1   1  11        1.69        1.89      0.70 o
   0   1  11        0.32       -0.50      0.50 o
   1   1  11        1.08        0.90      0.60 o
   2   1  11        0.83        1.19      0.60 o
   3   1  11        9.30       10.25      0.99 o
   4   1  11        0.81        0.50      0.60 o
   5   1  11        0.01        0.50      0.60 o
   6   1  11       12.33       11.34      1.19 o
   7   1  11        1.91        1.29      0.80 o
  -4   2  11        2.30        1.69      0.80 o
  -3   2  11        0.15       -0.70      0.70 o
  -2   2  11        0.00       -0.60      0.60 o
  -1   2  11        0.40        0.50      0.60 o
   0   2  11        1.96        1.79      0.60 o
   1   2  11        3.35        3.28      0.70 o
   2   2  11        6.91        6.67      0.90 o
   3   2  11       34.70       37.21      1.79 o
   4   2  11        3.64        4.18      0.80 o
   5   2  11        7.50        7.36      0.90 o
   6   2  11        0.58        0.80      0.70 o
   7   2  11        2.20        2.39      0.80 o
  -3   3  11        1.07        1.09      0.80 o
  -2   3  11        8.53       10.05      1.19 o
  -1   3  11        0.71        1.19      0.70 o
   0   3  11        1.07        0.20      0.50 o
   1   3  11        1.30        1.59      0.60 o
   2   3  11       49.98       49.84      2.19 o
   3   3  11       19.02       17.21      1.29 o
   4   3  11        0.48        0.30      0.50 o
   5   3  11        0.64        0.30      0.60 o
   6   3  11        0.41       -0.50      0.60 o
   7   3  11        0.16        0.80      0.70 o
  -3   4  11        0.00        0.70      0.70 o
  -2   4  11        2.95        3.18      0.80 o
  -1   4  11        8.38        9.05      0.99 o
   0   4  11        0.02       -0.30      0.50 o
   1   4  11        0.37        0.99      0.60 o
   2   4  11        4.57        2.49      0.70 o
   3   4  11        0.07       -0.40      0.50 o
   4   4  11        1.94        2.49      0.70 o
   5   4  11        5.19        4.08      0.80 o
   6   4  11        0.01       -0.40      0.70 o
   7   4  11        1.37        0.90      0.80 o
  -2   5  11        0.11       -0.20      0.60 o
  -1   5  11        6.41        6.57      0.90 o
   0   5  11        4.52        5.07      0.80 o
   1   5  11        0.30        0.00      0.50 o
   2   5  11        1.15        0.90      0.60 o
   3   5  11        3.79        3.88      0.70 o
   4   5  11        0.00       -0.50      0.50 o
   5   5  11        2.01        1.89      0.70 o
   6   5  11        0.07       -0.60      0.60 o
  -1   6  11        1.97        2.79      0.80 o
   0   6  11        0.14       -0.50      0.60 o
   1   6  11        1.82        2.09      0.70 o
   2   6  11        5.74        7.36      0.90 o
   3   6  11        4.32        4.38      0.70 o
   4   6  11        1.23        1.59      0.60 o
   5   6  11        7.66        8.75      0.99 o
   0   7  11        0.07        0.50      0.60 o
   1   7  11        0.58        1.39      0.60 o
   2   7  11        6.98        8.26      0.90 o
   3   7  11        6.13        5.97      0.80 o
   4   7  11        0.31        0.10      0.60 o
   0  -4  12        2.71        3.18      1.09 o
   1  -4  12        0.00       -0.90      0.90 o
   2  -4  12        7.13        7.56      1.29 o
   3  -4  12        3.96        4.28      1.19 o
   4  -4  12        0.00       -0.20      0.99 o
  -1  -3  12        0.54        2.39      0.99 o
   0  -3  12        0.09       -0.60      0.90 o
   1  -3  12        0.31       -0.80      0.80 o
   2  -3  12        0.84        0.60      0.90 o
   3  -3  12        1.31        0.70      0.90 o
   4  -3  12        2.99        3.18      1.09 o
   5  -3  12        0.06       -0.60      0.99 o
  -2  -2  12        0.73        0.20      0.80 o
  -1  -2  12        2.26        0.10      0.70 o
   0  -2  12        1.38        1.54      0.55 o
   1  -2  12        0.00       -0.48      0.48 o
   2  -2  12        1.46        2.60      0.60 o
   3  -2  12        1.05        0.57      0.55 o
   4  -2  12        5.32        4.48      1.09 o
   5  -2  12        0.24        0.99      0.99 o
   6  -2  12        1.14        0.99      0.99 o
  -2  -1  12        0.31        0.30      0.70 o
  -1  -1  12        0.01        0.70      0.70 o
   0  -1  12        0.67       -0.10      0.60 o
   1  -1  12        0.35        0.09      0.48 o
   2  -1  12        0.13        0.44      0.60 o
   3  -1  12        0.44        0.67      0.52 o
   4  -1  12        0.78        1.11      0.55 o
   5  -1  12        0.63        0.80      0.80 o
  -2   0  12        0.05       -0.40      0.70 o
  -1   0  12        0.45        0.50      0.70 o
   0   0  12        2.64        1.29      0.70 o
   1   0  12        0.88        0.99      0.70 o
   2   0  12        1.79        2.19      0.80 o
   3   0  12        1.86        2.59      0.80 o
   4   0  12        3.43        1.89      0.70 o
   5   0  12        5.24        6.96      0.99 o
   6   0  12        0.04        0.40      0.70 o
  -3   1  12        0.76        0.30      0.80 o
  -2   1  12        1.84        1.99      0.80 o
  -1   1  12        0.19        0.00      0.70 o
   0   1  12        0.00       -0.60      0.60 o
   1   1  12        7.21        7.36      0.99 o
   2   1  12       44.13       48.75      2.29 o
   3   1  12        2.63        2.59      0.80 o
   4   1  12        1.19        0.70      0.70 o
   5   1  12        0.86        0.30      0.60 o
   6   1  12        0.46        0.70      0.70 o
  -2   2  12        8.74       11.34      1.29 o
  -1   2  12        5.41        7.56      1.09 o
   0   2  12        0.41       -0.30      0.60 o
   1   2  12        0.92        0.99      0.60 o
   2   2  12        2.35        2.79      0.80 o
   3   2  12        0.24        0.60      0.60 o
   4   2  12        1.30        2.49      0.70 o
   5   2  12        0.37        0.30      0.60 o
   6   2  12        3.21        3.68      0.90 o
  -2   3  12        1.84        3.98      0.90 o
  -1   3  12        2.27        2.29      0.80 o
   0   3  12       13.59       15.22      1.29 o
   1   3  12        2.89        3.78      0.80 o
   2   3  12        8.57        9.35      1.09 o
   3   3  12       15.03       17.31      1.29 o
   4   3  12        0.01        0.10      0.60 o
   5   3  12        0.25        1.09      0.60 o
   6   3  12        1.13        0.90      0.70 o
  -2   4  12        1.08        1.29      0.80 o
  -1   4  12        0.02        0.20      0.70 o
   0   4  12       10.33       11.64      1.19 o
   1   4  12        0.06       -0.40      0.60 o
   2   4  12        6.10        8.95      0.99 o
   3   4  12        0.37        0.70      0.60 o
   4   4  12        2.28        3.08      0.70 o
   5   4  12        1.11        2.39      0.70 o
   6   4  12        1.18        0.90      0.70 o
  -1   5  12        0.00       -0.10      0.70 o
   0   5  12        0.00       -0.20      0.60 o
   1   5  12        1.16        1.69      0.70 o
   2   5  12        0.02       -0.40      0.60 o
   3   5  12        0.31        0.00      0.60 o
   4   5  12        0.59        0.60      0.70 o
   5   5  12        0.73        1.29      0.70 o
   1   6  12        5.52        8.66      0.99 o
   2   6  12        0.83        1.39      0.70 o
   3   6  12        1.02        1.39      0.70 o
   2  -3  13        3.30        5.27      1.19 o
   3  -2  13        0.17       -0.70      0.90 o
   4  -2  13        1.11        2.98      1.09 o
  -1  -1  13        3.14        2.09      0.90 o
   0  -1  13        0.73        0.10      0.70 o
   1  -1  13        0.04        0.00      0.70 o
   2  -1  13        2.59        2.59      0.80 o
   3  -1  13        0.02        0.20      0.70 o
   4  -1  13        0.03        0.20      0.70 o
  -1   0  13        0.20        0.00      0.70 o
   0   0  13        1.58        2.29      0.80 o
   1   0  13        4.19        4.28      0.90 o
   2   0  13        0.23        0.50      0.70 o
   3   0  13        8.52        9.95      1.19 o
   4   0  13        0.41        0.70      0.70 o
   5   0  13        0.94        1.39      0.70 o
  -1   1  13        0.29        0.10      0.70 o
   0   1  13        1.73        2.29      0.80 o
   1   1  13        1.10        1.89      0.80 o
   2   1  13       19.66       24.27      1.69 o
   3   1  13        7.15        7.06      0.99 o
   4   1  13        1.27        0.70      0.70 o
   5   1  13        2.12        0.99      0.70 o
  -1   2  13        0.01       -0.40      0.70 o
   0   2  13        6.63        8.75      1.09 o
   1   2  13        2.35        2.29      0.80 o
   2   2  13        5.15        5.17      0.90 o
   3   2  13        0.78        0.99      0.70 o
   4   2  13        0.20        1.19      0.70 o
   5   2  13        0.23       -0.20      0.60 o
   0   3  13        1.84        2.39      0.80 o
   1   3  13        0.27        0.50      0.70 o
   2   3  13        4.54        4.68      0.90 o
   3   3  13        0.04        0.10      0.70 o
   4   3  13        0.00        0.00      0.60 o
   1   4  13        0.76        0.40      0.70 o
   2   4  13        5.61        6.07      0.90 o
   3   4  13        0.73        1.59      0.70 o
   4   4  13        1.65        1.89      0.70 o
 
